# Supplementary material for: Changes to information in working memory depend on distinct removal operations
Source: Nat Commun. 2020 Dec 7;11:6239. doi: 10.1038/s41467-020-20085-4 (PMC7721711; doi:10.1038/s41467-020-20085-4)
Supplement: Supplementary file 4 — Source Data [file 41467_2020_20085_MOESM4_ESM.xlsx]

## Sheet: Fig. 2A
	Fig. 2A. WM operation classification cross-validation results (STUDY)
		within subject classifier						across ubject classifier
	N = 50	maintain	replace	suppress	clear		N = 49	maintain	replace	suppress	clear
	maintain	0.472802	0.213053	0.15531	0.158835		maintain	0.392956	0.257153	0.158044	0.191846
	replace	0.212338	0.534477	0.132259	0.120926		replace	0.224754	0.47421	0.149709	0.151327
	suppress	0.14491	0.123663	0.50267	0.228757		suppress	0.190652	0.20195	0.341778	0.26562
	clear	0.145639	0.107584	0.213443	0.533334		clear	0.194484	0.173582	0.229676	0.402259
1	sub001	maintain	replace	suppress	clear		sub001	maintain	replace	suppress	clear
	maintain	0.292219	0.209442	0.20293	0.295409		maintain	0.329955	0.240991	0.216216	0.212838
	replace	0.123724	0.578981	0.185699	0.111596		replace	0.246927	0.44581	0.168715	0.138547
	suppress	0.199126	0.175184	0.326677	0.299013		suppress	0.205275	0.24656	0.337156	0.211009
	clear	0.329399	0.10621	0.247569	0.316822		clear	0.304696	0.235968	0.263459	0.195876
2	sub004	maintain	replace	suppress	clear		sub004	maintain	replace	suppress	clear
	maintain	0.310307	0.216211	0.253573	0.219909		maintain	0.590755	0.257046	0.0744081	0.0777903
	replace	0.224986	0.495581	0.141371	0.138063		replace	0.299441	0.388827	0.194413	0.117318
	suppress	0.162005	0.125968	0.407416	0.30461		suppress	0.130734	0.0905963	0.568807	0.209862
	clear	0.213904	0.149391	0.247041	0.389664		clear	0.0870561	0.126002	0.273769	0.513173
3	sub006	maintain	replace	suppress	clear		sub006	maintain	replace	suppress	clear
	maintain	0.669391	0.15765	0.0777087	0.0952503		maintain	0.326577	0.291667	0.166667	0.21509
	replace	0.156721	0.723097	0.0412939	0.078889		replace	0.224719	0.573034	0.101124	0.101124
	suppress	0.0839717	0.0182613	0.805178	0.0925895		suppress	0.118391	0.201149	0.34023	0.34023
	clear	0.0644875	0.0353124	0.0643143	0.835886		clear	0.155785	0.164948	0.185567	0.4937
4	sub008	maintain	replace	suppress	clear		sub008	maintain	replace	suppress	clear
	maintain	0.813831	0.123205	0.0259657	0.0369983		maintain	0.37655	0.275085	0.10372	0.244645
	replace	0.191263	0.586651	0.140176	0.0819098		replace	0.305618	0.416854	0.11573	0.161798
	suppress	0.0676892	0.0933462	0.683179	0.155785		suppress	0.167623	0.185993	0.384615	0.261768
	clear	0.036399	0.0471624	0.103363	0.813076		clear	0.180253	0.207807	0.330654	0.281286
5	sub011	maintain	replace	suppress	clear		sub011	maintain	replace	suppress	clear
	maintain	0.49171	0.253823	0.114931	0.139536		maintain	0.255079	0.39842	0.124153	0.222348
	replace	0.24974	0.604697	0.0650044	0.0805591		replace	0.251968	0.348706	0.160855	0.23847
	suppress	0.0742658	0.0554337	0.719658	0.150643		suppress	0.180046	0.399083	0.181193	0.239679
	clear	0.115936	0.0810547	0.157492	0.645518		clear	0.189003	0.335624	0.162658	0.312715
6	sub013	maintain	replace	suppress	clear		sub013	maintain	replace	suppress	clear
	maintain	0.40383	0.332409	0.141191	0.122571		maintain	0.396396	0.298423	0.111486	0.193694
	replace	0.281461	0.535308	0.0962598	0.0869706		replace	0.17095	0.588827	0.0972067	0.143017
	suppress	0.119634	0.126208	0.436881	0.317277		suppress	0.302752	0.293578	0.264908	0.138761
	clear	0.15695	0.160399	0.345019	0.337633		clear	0.32646	0.208477	0.136312	0.328751
7	sub0015	maintain	replace	suppress	clear		sub0015	maintain	replace	suppress	clear
	maintain	0.328288	0.175821	0.265478	0.230414		maintain	0.396396	0.210586	0.147523	0.245496
	replace	0.205257	0.411087	0.187805	0.19585		replace	0.168904	0.491051	0.131991	0.208054
	suppress	0.247529	0.202813	0.374949	0.174708		suppress	0.194954	0.205275	0.321101	0.27867
	clear	0.22216	0.191951	0.167232	0.418658		clear	0.193585	0.211913	0.248568	0.345934
8	sub0017	maintain	replace	suppress	clear		sub0017	maintain	replace	suppress	clear
	maintain	0.504571	0.180822	0.194041	0.120565		maintain	0.367117	0.224099	0.185811	0.222973
	replace	0.167531	0.674613	0.10188	0.0559755		replace	0.194413	0.61676	0.0860335	0.102793
	suppress	0.163198	0.114573	0.550897	0.171331		suppress	0.149083	0.130734	0.413991	0.306193
	clear	0.0801066	0.0402089	0.140144	0.73954		clear	0.0664376	0.0882016	0.200458	0.644903
9	sub020	maintain	replace	suppress	clear		sub020	maintain	replace	suppress	clear
	maintain	0.36	0.226893	0.145377	0.26773		maintain	0.344244	0.213318	0.193002	0.249436
	replace	0.176129	0.59498	0.127136	0.101755		replace	0.23788	0.367531	0.182638	0.21195
	suppress	0.158054	0.121631	0.444793	0.275523		suppress	0.22722	0.184544	0.265283	0.322953
	clear	0.217226	0.0999215	0.27499	0.407862		clear	0.25	0.147936	0.227064	0.375
10	sub022	maintain	replace	suppress	clear		sub022	maintain	replace	suppress	clear
	maintain	0.563491	0.1419	0.163755	0.130854		maintain	0.350225	0.236486	0.129504	0.283784
	replace	0.143504	0.728822	0.0862294	0.0414446		replace	0.136313	0.646927	0.127374	0.0893855
	suppress	0.17864	0.0826609	0.616386	0.122313		suppress	0.0561927	0.0619266	0.576835	0.305046
	clear	0.0839487	0.0252658	0.108063	0.782723		clear	0.203895	0.216495	0.143184	0.436426
11	sub027	maintain	replace	suppress	clear		sub027	maintain	replace	suppress	clear
	maintain	0.363785	0.227441	0.245872	0.162903		maintain	0.536036	0.166667	0.144144	0.153153
	replace	0.215723	0.291422	0.248265	0.244591		replace	0.192179	0.652514	0.0871508	0.0681564
	suppress	0.28285	0.165097	0.353171	0.198882		suppress	0.107798	0.0837156	0.321101	0.487385
	clear	0.200618	0.227423	0.240101	0.331858		clear	0.0607102	0.04811	0.155785	0.735395
12	sub029	maintain	replace	suppress	clear		sub029	maintain	replace	suppress	clear
	maintain	0.296169	0.24742	0.193684	0.262727		maintain	0.381757	0.252252	0.177928	0.188063
	replace	0.263076	0.430549	0.145457	0.160918		replace	0.237989	0.49162	0.109497	0.160894
	suppress	0.17241	0.229154	0.254572	0.343864		suppress	0.224771	0.259174	0.28211	0.233945
	clear	0.140317	0.128562	0.256351	0.47477		clear	0.175258	0.201604	0.269187	0.353952
13	sub031	maintain	replace	suppress	clear		sub031	maintain	replace	suppress	clear
	maintain	0.401611	0.229778	0.197334	0.171276		maintain	0.52027	0.275901	0.10473	0.0990991
	replace	0.229251	0.410758	0.173619	0.186372		replace	0.194413	0.531844	0.131844	0.141899
	suppress	0.189716	0.17311	0.339729	0.297445		suppress	0.15711	0.182339	0.455275	0.205275
	clear	0.21092	0.148295	0.245711	0.395074		clear	0.120275	0.116838	0.24055	0.522337
14	sub032	maintain	replace	suppress	clear		sub032	maintain	replace	suppress	clear
	maintain	0.343995	0.298462	0.158654	0.198889		maintain	0.406109	0.236425	0.115385	0.242081
	replace	0.263629	0.346994	0.205383	0.183994		replace	0.150731	0.578178	0.143982	0.127109
	suppress	0.163623	0.173379	0.421549	0.241449		suppress	0.126157	0.136574	0.497685	0.239583
	clear	0.149532	0.193141	0.199666	0.457661		clear	0.235157	0.152503	0.155995	0.456345
15	sub033	maintain	replace	suppress	clear		sub033	maintain	replace	suppress	clear
	maintain	0.439658	0.193885	0.184227	0.18223		maintain	0.614865	0.155405	0.0754505	0.154279
	replace	0.218809	0.511981	0.124438	0.144772		replace	0.268156	0.55419	0.118436	0.0592179
	suppress	0.195643	0.120501	0.455302	0.228553		suppress	0.0676605	0.183486	0.569954	0.178899
	clear	0.154763	0.12194	0.236315	0.486983		clear	0.0813288	0.069874	0.36197	0.486827
16	sub035	maintain	replace	suppress	clear		sub035	maintain	replace	suppress	clear
	maintain	0.640905	0.186952	0.0619234	0.110219		maintain	0.287174	0.259932	0.241771	0.211124
	replace	0.16165	0.706421	0.0481198	0.0838096		replace	0.208099	0.375703	0.251968	0.164229
	suppress	0.0182444	0.0172532	0.927992	0.0365103		suppress	0.206936	0.36185	0.294798	0.136416
	clear	0.0825128	0.0769287	0.086303	0.754256		clear	0.222864	0.228637	0.242494	0.306005
17	sub036	maintain	replace	suppress	clear		sub036	maintain	replace	suppress	clear
	maintain	0.754438	0.129005	0.0349863	0.0815705		maintain	0.43018	0.268018	0.123874	0.177928
	replace	0.159609	0.773376	0.041385	0.0256306		replace	0.230168	0.506145	0.121788	0.141899
	suppress	0.0137698	0.0388018	0.867019	0.0804095		suppress	0.181609	0.162069	0.327586	0.328736
	clear	0.0377841	0.00807813	0.113255	0.840883		clear	0.166094	0.126002	0.146621	0.561283
18	sub038	maintain	replace	suppress	clear		sub038	maintain	replace	suppress	clear
	maintain	0.281436	0.235065	0.260793	0.222706		maintain	0.392422	0.248985	0.117727	0.240866
	replace	0.228314	0.377619	0.211218	0.182848		replace	0.228304	0.40721	0.168224	0.196262
	suppress	0.187232	0.219778	0.321287	0.271704		suppress	0.166437	0.273728	0.335626	0.224209
	clear	0.222755	0.159233	0.279433	0.33858		clear	0.184066	0.200549	0.221154	0.394231
19	sub040	maintain	replace	suppress	clear		sub040	maintain	replace	suppress	clear
	maintain	0.533697	0.228949	0.121429	0.115925		maintain	0.388514	0.18018	0.146396	0.28491
	replace	0.199221	0.555858	0.160192	0.0847299		replace	0.286034	0.450279	0.0670391	0.196648
	suppress	0.120256	0.120373	0.52487	0.234501		suppress	0.222477	0.0894495	0.352064	0.336009
	clear	0.132444	0.0972278	0.180299	0.59003		clear	0.243986	0.0790378	0.328751	0.348225
20	sub042	maintain	replace	suppress	clear		sub042	maintain	replace	suppress	clear
	maintain	0.687054	0.151197	0.103395	0.0583533		maintain	0.576455	0.200271	0.109608	0.113667
	replace	0.165412	0.706464	0.0631404	0.0649837		replace	0.241656	0.643525	0.070761	0.0440587
	suppress	0.097464	0.099036	0.657948	0.145552		suppress	0.100413	0.0921596	0.375516	0.431912
	clear	0.0549258	0.0321002	0.145007	0.767967		clear	0.105769	0.0631868	0.269231	0.561813
21	sub044	maintain	replace	suppress	clear		sub044	maintain	replace	suppress	clear
	maintain	0.468576	0.223691	0.0946193	0.213114		maintain	0.333333	0.27572	0.196159	0.194787
	replace	0.151729	0.645527	0.113493	0.0892505		replace	0.198126	0.493976	0.151272	0.156627
	suppress	0.105595	0.108048	0.646878	0.139479		suppress	0.194751	0.232044	0.305249	0.267956
	clear	0.170927	0.119775	0.157693	0.551605		clear	0.218407	0.239011	0.23489	0.307692
22	sub045	maintain	replace	suppress	clear		sub045	maintain	replace	suppress	clear
	maintain	0.798222	0.121567	0.0226954	0.0575162		maintain	0.392777	0.282167	0.163657	0.1614
	replace	0.170673	0.696703	0.0757327	0.0568918		replace	0.14966	0.563492	0.178005	0.108844
	suppress	0.0367547	0.0320563	0.774137	0.157052		suppress	0.171659	0.173963	0.481567	0.172811
	clear	0.0298716	0.0277315	0.187144	0.755253		clear	0.173364	0.121699	0.119403	0.585534
23	sub046	maintain	replace	suppress	clear		sub046	maintain	replace	suppress	clear
	maintain	0.312463	0.259684	0.210329	0.217523		maintain	0.344595	0.251126	0.182432	0.221847
	replace	0.223756	0.340324	0.201361	0.23456		replace	0.211173	0.52514	0.132961	0.130726
	suppress	0.201127	0.269533	0.290865	0.238475		suppress	0.200688	0.180046	0.368119	0.251147
	clear	0.234558	0.218363	0.177027	0.370052		clear	0.245132	0.15693	0.248568	0.34937
24	sub047	maintain	replace	suppress	clear		sub047	maintain	replace	suppress	clear
	maintain	0.644472	0.19732	0.0867699	0.0714375		maintain	0.454955	0.220721	0.129504	0.19482
	replace	0.26048	0.515694	0.140417	0.0834091		replace	0.284916	0.414525	0.112849	0.18771
	suppress	0.115661	0.103093	0.689035	0.0922108		suppress	0.211251	0.225029	0.352468	0.211251
	clear	0.0845299	0.0686184	0.123962	0.72289		clear	0.30126	0.200458	0.248568	0.249714
25	sub050	maintain	replace	suppress	clear		sub050	maintain	replace	suppress	clear
	maintain	0.377477	0.225285	0.201883	0.195355		maintain	0.451577	0.320946	0.10473	0.122748
	replace	0.311165	0.27801	0.169376	0.241449		replace	0.259218	0.397765	0.193296	0.149721
	suppress	0.184721	0.209823	0.356701	0.248755		suppress	0.167431	0.0837156	0.409404	0.33945
	clear	0.200235	0.218935	0.262066	0.318764		clear	0.10882	0.0824742	0.199313	0.609393
26	sub052	maintain	replace	suppress	clear		sub053	maintain	replace	suppress	clear
	maintain	0.33831	0.357805	0.205839	0.0980459		maintain	0.359234	0.221847	0.171171	0.247748
	replace	0.320342	0.43249	0.102192	0.144976		replace	0.186592	0.43352	0.176536	0.203352
	suppress	0.179765	0.0693726	0.380556	0.370307		suppress	0.142202	0.163991	0.264908	0.428899
	clear	0.136121	0.0975379	0.348266	0.418075		clear	0.140893	0.215349	0.155785	0.487973
27	sub053	maintain	replace	suppress	clear		sub054	maintain	replace	suppress	clear
	maintain	0.314184	0.287476	0.207524	0.190817		maintain	0.376126	0.193694	0.25	0.18018
	replace	0.261993	0.368578	0.223873	0.145556		replace	0.21676	0.450279	0.184358	0.148603
	suppress	0.176541	0.189045	0.406359	0.228056		suppress	0.294725	0.191514	0.33945	0.174312
	clear	0.190889	0.152527	0.24958	0.407004		clear	0.286369	0.190149	0.203895	0.319588
28	sub054	maintain	replace	suppress	clear		sub055	maintain	replace	suppress	clear
	maintain	0.527845	0.135061	0.16074	0.176354		maintain	0.35473	0.300676	0.164414	0.18018
	replace	0.169626	0.673926	0.0704149	0.0860336		replace	0.213647	0.459732	0.181208	0.145414
	suppress	0.118262	0.074176	0.598461	0.209102		suppress	0.220944	0.209436	0.349827	0.219793
	clear	0.136253	0.0630868	0.193309	0.607351		clear	0.26575	0.260023	0.234822	0.239404
29	sub055	maintain	replace	suppress	clear		sub056	maintain	replace	suppress	clear
	maintain	0.708054	0.161009	0.0567353	0.0742019		maintain	0.343468	0.413288	0.0934685	0.149775
	replace	0.191891	0.707968	0.0399921	0.0601492		replace	0.202688	0.543113	0.101904	0.152296
	suppress	0.0260274	0.0554025	0.659311	0.259259		suppress	0.198851	0.0655172	0.341379	0.394253
	clear	0.0536881	0.0453813	0.192779	0.708151		clear	0.201381	0.0828539	0.227848	0.487917
30	sub056	maintain	replace	suppress	clear		sub059	maintain	replace	suppress	clear
	maintain	0.342726	0.239909	0.167952	0.249414		maintain	0.336712	0.239865	0.213964	0.209459
	replace	0.228484	0.480244	0.161804	0.129468		replace	0.198883	0.397765	0.232402	0.17095
	suppress	0.215474	0.137843	0.335632	0.311052		suppress	0.284404	0.21789	0.216743	0.280963
	clear	0.252717	0.115506	0.297971	0.333807		clear	0.287514	0.222222	0.249714	0.24055
31	sub059	maintain	replace	suppress	clear		sub061	maintain	replace	suppress	clear
	maintain	0.547763	0.181211	0.121568	0.149457		maintain	0.641892	0.14527	0.0765766	0.136261
	replace	0.207796	0.604716	0.101105	0.086383		replace	0.259218	0.577654	0.0960894	0.0670391
	suppress	0.0982584	0.096117	0.697617	0.108007		suppress	0.123853	0.174312	0.387615	0.31422
	clear	0.128097	0.0499993	0.113715	0.708189		clear	0.0517837	0.125432	0.334868	0.487917
32	sub061	maintain	replace	suppress	clear		sub062	maintain	replace	suppress	clear
	maintain	0.548025	0.220675	0.116636	0.114664		maintain	0.413754	0.278467	0.161218	0.146561
	replace	0.203143	0.575919	0.128985	0.0919532		replace	0.229989	0.491545	0.104848	0.173619
	suppress	0.142757	0.118006	0.478493	0.260743		suppress	0.26122	0.218642	0.318757	0.201381
	clear	0.1424	0.102777	0.251965	0.502859		clear	0.172414	0.168966	0.266667	0.391954
33	sub062	maintain	replace	suppress	clear		sub063	maintain	replace	suppress	clear
	maintain	0.334552	0.233272	0.212418	0.219758		maintain	0.332207	0.282658	0.158784	0.226351
	replace	0.21549	0.377424	0.225751	0.181334		replace	0.264804	0.412291	0.118436	0.204469
	suppress	0.19525	0.147107	0.484677	0.172966		suppress	0.228211	0.267202	0.259174	0.245413
	clear	0.205496	0.16889	0.277118	0.348496		clear	0.258877	0.232532	0.143184	0.365407
34	sub063	maintain	replace	suppress	clear		sub064	maintain	replace	suppress	clear
	maintain	0.673879	0.161028	0.0714741	0.0936192		maintain	0.300676	0.296171	0.265766	0.137387
	replace	0.226155	0.606662	0.0873098	0.0798725		replace	0.188827	0.440223	0.191061	0.179888
	suppress	0.0912958	0.0952506	0.47823	0.335224		suppress	0.194954	0.194954	0.31422	0.295872
	clear	0.0619956	0.0458566	0.295263	0.596885		clear	0.203895	0.172967	0.213058	0.41008
35	sub064	maintain	replace	suppress	clear		sub065	maintain	replace	suppress	clear
	maintain	0.573839	0.217242	0.116147	0.0927723		maintain	0.421171	0.26464	0.173423	0.140766
	replace	0.201373	0.564873	0.101207	0.132547		replace	0.218994	0.467039	0.160894	0.153073
	suppress	0.108914	0.0590823	0.618151	0.213852		suppress	0.167431	0.170872	0.408257	0.25344
	clear	0.0782099	0.134796	0.200681	0.586313		clear	0.106529	0.113402	0.184422	0.595647
36	sub065	maintain	replace	suppress	clear		sub067	maintain	replace	suppress	clear
	maintain	0.517976	0.197768	0.0791618	0.205094		maintain	0.347973	0.26464	0.242117	0.14527
	replace	0.199818	0.589689	0.106044	0.104449		replace	0.353073	0.246927	0.236872	0.163128
	suppress	0.0920553	0.0671623	0.720459	0.120323		suppress	0.234214	0.243398	0.282434	0.239954
	clear	0.191103	0.0910196	0.145455	0.572423		clear	0.290951	0.234822	0.239404	0.234822
37	sub067	maintain	replace	suppress	clear		sub068	maintain	replace	suppress	clear
	maintain	0.382495	0.170802	0.220609	0.226094		maintain	0.296171	0.256757	0.185811	0.261261
	replace	0.162491	0.58699	0.123199	0.12732		replace	0.207821	0.460335	0.177654	0.15419
	suppress	0.186727	0.112585	0.381017	0.319671		suppress	0.238532	0.21789	0.21789	0.325688
	clear	0.264386	0.0798245	0.288591	0.367198		clear	0.151203	0.216495	0.155785	0.476518
38	sub068	maintain	replace	suppress	clear		sub069	maintain	replace	suppress	clear
	maintain	0.411714	0.373027	0.0873885	0.127871		maintain	0.285876	0.312994	0.155932	0.245198
	replace	0.310875	0.496467	0.0948295	0.0978287		replace	0.234637	0.395531	0.196648	0.173184
	suppress	0.120938	0.0397197	0.477821	0.361521		suppress	0.235023	0.300691	0.187788	0.276498
	clear	0.0963468	0.0549919	0.334311	0.51435		clear	0.282932	0.256586	0.20504	0.255441
39	sub069	maintain	replace	suppress	clear		sub072	maintain	replace	suppress	clear
	maintain	0.333933	0.193319	0.272468	0.20028		maintain	0.514092	0.284104	0.10372	0.0980834
	replace	0.190136	0.470923	0.159504	0.179437		replace	0.214525	0.568715	0.130726	0.0860335
	suppress	0.221905	0.162345	0.265762	0.349988		suppress	0.211009	0.0848624	0.401376	0.302752
	clear	0.162403	0.188028	0.227303	0.422267		clear	0.114548	0.0756014	0.174112	0.635739
40	sub072	maintain	replace	suppress	clear		sub075	maintain	replace	suppress	clear
	maintain	0.757048	0.0954066	0.0903278	0.0572179		maintain	0.317568	0.168919	0.298986	0.214527
	replace	0.175345	0.694156	0.078716	0.0517828		replace	0.152174	0.560201	0.192308	0.0953177
	suppress	0.0818983	0.0589784	0.619101	0.240022		suppress	0.202749	0.231959	0.338488	0.226804
	clear	0.0494642	0.0346081	0.259742	0.656185		clear	0.259829	0.17265	0.299145	0.268376
41	sub075	maintain	replace	suppress	clear		sub076	maintain	replace	suppress	clear
	maintain	0.34452	0.29226	0.171774	0.191446		maintain	0.492117	0.167793	0.141892	0.198198
	replace	0.251615	0.43495	0.162694	0.15074		replace	0.184358	0.547486	0.141899	0.126257
	suppress	0.173549	0.130886	0.434199	0.261367		suppress	0.144495	0.0974771	0.530963	0.227064
	clear	0.166154	0.10652	0.2289	0.498426		clear	0.0446735	0.0641466	0.396334	0.494845
42	sub076	maintain	replace	suppress	clear		sub077	maintain	replace	suppress	clear
	maintain	0.416685	0.178997	0.212931	0.191387		maintain	0.350168	0.33165	0.170034	0.148148
	replace	0.172865	0.542488	0.164814	0.119833		replace	0.215126	0.453782	0.15126	0.179832
	suppress	0.159696	0.142617	0.523929	0.173759		suppress	0.168675	0.261618	0.292599	0.277108
	clear	0.166369	0.0907372	0.193539	0.549355		clear	0.228769	0.15078	0.239168	0.381283
43	sub077	maintain	replace	suppress	clear		sub078	maintain	replace	suppress	clear
	maintain	0.40523	0.213883	0.210453	0.170433		maintain	0.406166	0.217158	0.182306	0.19437
	replace	0.208271	0.492332	0.155733	0.143664		replace	0.247956	0.328338	0.186648	0.237057
	suppress	0.219777	0.146086	0.341538	0.292599		suppress	0.242637	0.26648	0.31136	0.179523
	clear	0.157179	0.143666	0.277326	0.421829		clear	0.216851	0.18232	0.279006	0.321823
44	sub078	maintain	replace	suppress	clear		sub079	maintain	replace	suppress	clear
	maintain	0.585802	0.216964	0.119224	0.0780097		maintain	0.361673	0.264507	0.219973	0.153846
	replace	0.218276	0.611098	0.0669845	0.103641		replace	0.248656	0.346774	0.202957	0.201613
	suppress	0.095752	0.0628427	0.692515	0.14889		suppress	0.167813	0.277854	0.328748	0.225585
	clear	0.0564431	0.0471627	0.101825	0.794569		clear	0.208219	0.154795	0.269863	0.367123
45	sub079	maintain	replace	suppress	clear		sub080	maintain	replace	suppress	clear
	maintain	0.305008	0.254416	0.202884	0.237693		maintain	0.310034	0.29876	0.148816	0.24239
	replace	0.233453	0.350203	0.182047	0.234297		replace	0.22905	0.472626	0.101676	0.196648
	suppress	0.245122	0.207306	0.265024	0.282549		suppress	0.15711	0.275229	0.239679	0.327982
	clear	0.222156	0.243255	0.277174	0.257415		clear	0.178694	0.209622	0.230241	0.381443
46	sub080	maintain	replace	suppress	clear		sub081	maintain	replace	suppress	clear
	maintain	0.402178	0.201186	0.219423	0.177213		maintain	0.304993	0.34278	0.157895	0.194332
	replace	0.169225	0.558845	0.151976	0.119954		replace	0.19086	0.412634	0.201613	0.194892
	suppress	0.194828	0.152834	0.343574	0.308763		suppress	0.236589	0.372765	0.202201	0.188446
	clear	0.179828	0.0926203	0.319336	0.408216		clear	0.234568	0.277092	0.226337	0.262003
47	sub081	maintain	replace	suppress	clear		sub082	maintain	replace	suppress	clear
	maintain	0.336086	0.218625	0.24672	0.198569		maintain	0.333333	0.350225	0.121622	0.19482
	replace	0.18975	0.490303	0.19867	0.121277		replace	0.278652	0.379775	0.138202	0.203371
	suppress	0.206806	0.214133	0.294422	0.284638		suppress	0.254587	0.209862	0.290138	0.245413
	clear	0.150792	0.125057	0.229443	0.494708		clear	0.222477	0.298165	0.193807	0.28555
48	sub082	maintain	replace	suppress	clear		sub083	maintain	replace	suppress	clear
	maintain	0.512094	0.206407	0.134419	0.147081		maintain	0.416949	0.255367	0.185311	0.142373
	replace	0.226667	0.504204	0.165398	0.103731		replace	0.217245	0.518477	0.160134	0.104143
	suppress	0.132826	0.164899	0.408796	0.29348		suppress	0.291619	0.154994	0.295063	0.258324
	clear	0.161455	0.123825	0.235169	0.47955		clear	0.280963	0.134174	0.311927	0.272936
49	sub083	maintain	replace	suppress	clear		sub084	maintain	replace	suppress	clear
	maintain	0.298367	0.256819	0.228465	0.216349		maintain	0.393461	0.207441	0.114994	0.284104
	replace	0.347247	0.307933	0.190014	0.154806		replace	0.280447	0.401117	0.164246	0.15419
	suppress	0.169396	0.230365	0.293945	0.306294		suppress	0.200688	0.307339	0.245413	0.24656
	clear	0.216314	0.170747	0.24689	0.366049		clear	0.239954	0.264064	0.205511	0.290471
50	sub084	maintain	replace	suppress	clear
	maintain	0.640171	0.214209	0.0686795	0.0769403
	replace	0.191767	0.67893	0.0752375	0.0540659
	suppress	0.0524745	0.0538825	0.686863	0.20678
	clear	0.0284959	0.0275336	0.140938	0.803033
		Excluded
1	sub005	maintain	replace	suppress	clear
	maintain	0.240087	0.251228	0.218142	0.290543
	replace	0.246695	0.290099	0.225831	0.237376
	suppress	0.18305	0.21947	0.382049	0.21543
	clear	0.26006	0.179905	0.212377	0.347658
2	sub012	maintain	replace	suppress	clear
	maintain	0.188346	0.298997	0.254708	0.257949
	replace	0.26894	0.32198	0.221788	0.187292
	suppress	0.305589	0.182818	0.330475	0.181119
	clear	0.241337	0.230197	0.250073	0.278392
3	sub018	maintain	replace	suppress	clear
	maintain	0.211553	0.262227	0.273801	0.252419
	replace	0.237995	0.194654	0.212803	0.354548
	suppress	0.243817	0.24043	0.209596	0.306157
	clear	0.225368	0.265746	0.262177	0.246708
4	sub034	maintain	replace	suppress	clear
	maintain	0.310205	0.210821	0.25307	0.225903
	replace	0.231981	0.237361	0.313013	0.217644
	suppress	0.220873	0.325216	0.22863	0.22528
	clear	0.274739	0.217554	0.288535	0.219172
5	sub057	maintain	replace	suppress	clear
	maintain	0.262448	0.255884	0.272916	0.208752
	replace	0.279515	0.343364	0.173696	0.203425
	suppress	0.25971	0.147395	0.345682	0.247214
	clear	0.243831	0.166167	0.242513	0.347489

## Sheet: Fig. 2A - supplement
	Fig. 2A (left). WM operation classification cross-validation results (STUDY)
														classification accuracy						classification evidence						AUC
		penalty	whole	feature	%	runs								maintain	replace	suppress	clear	total perf		maintain	replace	suppress	clear	total perf		maintain	replace	suppress	clear	total perf
	mean	653.274	37343.3	20430.9	54.5521	5.72							mean	0.472802	0.534477	0.50267	0.533334	0.510821		0.692096	0.720593	0.717188	0.741515	0.717848		0.708712	0.765424	0.723918	0.749757	0.736953
	std	2546.52	2962.23	4881.95	11.5367	0.729551							se	0.0217039	0.0182889	0.0246285	0.0239403	0.020684		0.0170466	0.0148751	0.0182077	0.017965	0.0164042		0.0170352	0.0151862	0.0181094	0.0171382	0.0159333
N	subject_id	penalty	whole voxels	selected features (voxels)								aquired runs														AUC
50				1	2	3	4	5	6	mean	percent			maintain	replace	suppress	clear	total perf		maintain	replace	suppress	clear	total perf		maintain	replace	suppress	clear	total perf
1	sub001	10	35842	20622	18816	18093	20523			19513.5	54.4431	4		0.292219	0.578981	0.326677	0.316822	0.378675		0.554355	0.721834	0.592539	0.586519	0.613812		0.551451	0.793121	0.592153	0.586988	0.630928
2	sub004	0	39719	25468	24184	23489	24864	25980	25490	24912.5	62.7219	6		0.310307	0.495581	0.407416	0.389664	0.400742		0.630301	0.724541	0.707892	0.747841	0.702644		0.585914	0.755	0.662069	0.67598	0.669741
3	sub006	0.05	38427	27804	29324	27287	27412	25507	26827	27360.2	71.2004	6		0.669391	0.723097	0.805178	0.835886	0.758388		0.857413	0.86069	0.923896	0.937827	0.894956		0.867905	0.902394	0.930895	0.940809	0.910501
4	sub008	0.1	35148	24117	24435	23464	24107	23153	23886	23860.3	67.8853	6		0.813831	0.586651	0.683179	0.813076	0.724184		0.916045	0.789981	0.862006	0.929298	0.874332		0.933549	0.825695	0.848585	0.936127	0.885989
5	sub011	0.035	38874	26054	26106	26999	27525	25842	24853	26229.8	67.474	6		0.49171	0.604697	0.719658	0.645518	0.615396		0.766645	0.826271	0.866846	0.843481	0.825811		0.759021	0.84267	0.87968	0.835454	0.829206
6	sub013	10000	35922	20547	21110	20337	18745	20633	17587	19826.5	55.1932	6		0.40383	0.535308	0.436881	0.337633	0.428413		0.58186	0.615321	0.618805	0.581886	0.599468		0.698733	0.741729	0.73246	0.668761	0.710421
7	sub015	0.00222222	34350	13718	13948	15809	16230	15760	15699	15194	44.2329	6		0.328288	0.411087	0.374949	0.418658	0.383245		0.583278	0.664157	0.641215	0.656391	0.63626		0.576631	0.665997	0.644353	0.647499	0.63362
8	sub017	0.01	36410	15029	14158	14750	14757	15028	15015	14789.5	40.6193	6		0.504571	0.674613	0.550897	0.73954	0.617406		0.741213	0.830818	0.765152	0.880886	0.804517		0.733658	0.872035	0.75297	0.886892	0.811389
9	sub020	0	38756	20918	18179	19016	21936	19585	19671	19884.2	51.306	6		0.36	0.59498	0.444793	0.407862	0.451909		0.640459	0.787166	0.729255	0.680485	0.709341		0.625332	0.812957	0.70075	0.650853	0.697473
10	sub022	0.1	36410	20002	19330	19506	19147	19202	19377	19427.3	53.3571	6		0.563491	0.728822	0.616386	0.782723	0.672855		0.755849	0.854984	0.805418	0.891573	0.826956		0.752976	0.904587	0.813082	0.910411	0.845264
11	sub027	0	42294	34176	31725	33348	32654	31729	31794	32571	77.0109	6		0.363785	0.291422	0.353171	0.331858	0.335059		0.696882	0.562714	0.688726	0.599887	0.637052		0.639102	0.578549	0.597345	0.606389	0.605346
12	sub029	50	37766	17763	17650	16731	18458			17650.5	46.7365	4		0.296169	0.430549	0.254572	0.47477	0.364015		0.547484	0.612015	0.508935	0.650732	0.579792		0.565976	0.658692	0.505693	0.659261	0.597406
13	sub031	1	35677	17036	18769	17653	17171	17800		17685.8	49.572	5		0.401611	0.410758	0.339729	0.395074	0.386793		0.582985	0.633671	0.578511	0.609859	0.601256		0.603371	0.669792	0.581978	0.61642	0.61789
14	sub032	0	36127	19939	21088	19216	18971	19395		19721.8	54.5902	5		0.343995	0.346994	0.421549	0.457661	0.39255		0.607184	0.6431	0.69276	0.715449	0.664623		0.612194	0.620327	0.698293	0.667274	0.649522
15	sub033	0.2	35095	13746	14883	14229	14476	14425	13865	14270.7	40.663	6		0.439658	0.511981	0.455302	0.486983	0.473481		0.672324	0.737434	0.704952	0.727077	0.710447		0.669091	0.781818	0.707904	0.72996	0.722193
16	sub035	0.015	34142	23731	23307	23038	23016	22540	22741	23062.2	67.5478	6		0.640905	0.706421	0.927992	0.754256	0.757393		0.862156	0.846605	0.964063	0.894854	0.891919		0.86959	0.884752	0.968248	0.906747	0.907334
17	sub036	0	43884	28526	28696	28458	28444	28853	28309	28547.7	65.0526	6		0.754438	0.773376	0.867019	0.840883	0.808929		0.928635	0.945551	0.955447	0.979	0.952158		0.899705	0.953467	0.948606	0.942616	0.936099
18	sub038	0.1	38152	16598	17069	20149	16117	15300		17046.6	44.6808	5		0.281436	0.377619	0.321287	0.33858	0.32973		0.55376	0.593048	0.574382	0.59235	0.578385		0.558679	0.629444	0.549797	0.595142	0.583265
19	sub040	0.1	38352	19866	18411	18563	17289	17789	20030	18658	48.6494	6		0.533697	0.555858	0.52487	0.59003	0.551114		0.770714	0.745095	0.768228	0.835612	0.779912		0.785806	0.788694	0.751236	0.825933	0.787917
20	sub042	0.05	44736	25538	24920	25986	26068	26168	26754	25905.7	57.9079	6		0.687054	0.706464	0.657948	0.767967	0.704858		0.856918	0.868694	0.85131	0.901593	0.869629		0.889074	0.887989	0.849202	0.903254	0.88238
21	sub044	100	39179	27959	26954	27760	26503	25727	26826	26954.8	68.7992	6		0.468576	0.645527	0.646878	0.551605	0.578147		0.67747	0.757316	0.800355	0.742708	0.744462		0.704151	0.813374	0.850787	0.783598	0.787978
22	sub045	0	37964	29359	28933	28402	28408	28504	28529	28689.2	75.5694	6		0.798222	0.696703	0.774137	0.755253	0.756079		0.951412	0.888452	0.92348	0.944139	0.926871		0.933029	0.893384	0.911181	0.902298	0.909973
23	sub046	500	35377	23526	23275	23662	22208	21312	23175	22859.7	64.6173	6		0.312463	0.340324	0.290865	0.370052	0.328426		0.53908	0.53871	0.543751	0.607671	0.557303		0.557086	0.533112	0.582235	0.661736	0.583542
24	sub047	250	36294	22763	21351	20927	21718	23537	21811	22017.8	60.6652	6		0.644472	0.515694	0.689035	0.72289	0.643023		0.767579	0.692962	0.791491	0.822831	0.768716		0.831038	0.767573	0.836197	0.896457	0.832816
25	sub050	0.01	40067	18898	21193	18243	20109	20332	19923	19783	49.3748	6		0.377477	0.27801	0.356701	0.318764	0.332738		0.622623	0.570606	0.62383	0.562571	0.594908		0.616559	0.561414	0.625864	0.565679	0.592379
26	sub052	10	32809	13236	6789					10012.5	30.5175	2		0.33831	0.43249	0.380556	0.418075	0.392357		0.609541	0.678937	0.642341	0.671238	0.650514		0.624589	0.750503	0.645251	0.696279	0.679156
27	sub053	1	38260	17010	11410	15567	14322	18959		15453.6	40.391	5		0.314184	0.368578	0.406359	0.407004	0.374031		0.561038	0.613906	0.626013	0.659923	0.61522		0.585519	0.632866	0.615009	0.666195	0.624897
28	sub054	0.01	34328	16077	15842	15813	14660	15841	16942	15862.5	46.2086	6		0.527845	0.673926	0.598461	0.607351	0.601896		0.749842	0.805511	0.802938	0.810298	0.792147		0.750569	0.869253	0.807928	0.802507	0.807565
29	sub055	10	42042	26169	26259	25206	23707	24425		25153.2	59.8287	5		0.708054	0.707968	0.659311	0.708151	0.695871		0.873422	0.839995	0.866876	0.900999	0.870323		0.896438	0.891164	0.869957	0.87536	0.88323
30	sub056	0.02	34897	23599	22564	24080	23565	22778		23317.2	66.8172	5		0.342726	0.480244	0.335632	0.333807	0.373102		0.601193	0.656947	0.639982	0.636736	0.633715		0.589195	0.682735	0.615322	0.599576	0.621707
31	sub059	0.15	35304	19970	19744	18515	18664	19974	22098	19827.5	56.1622	6		0.547763	0.604716	0.697617	0.708189	0.639571		0.752846	0.803509	0.860862	0.880341	0.824389		0.758499	0.832664	0.87263	0.886136	0.837482
32	sub061	0.01	39255	17825	17335	15712	17431	16288	14707	16549.7	42.1594	6		0.548025	0.575919	0.478493	0.502859	0.526324		0.771216	0.76211	0.718926	0.784989	0.75931		0.778724	0.795166	0.706642	0.783914	0.766112
33	sub062	15000	33852	10404	10805	9694	10075	11729	9472	10363.2	30.6132	6		0.334552	0.377424	0.484677	0.348496	0.386287		0.522551	0.537478	0.559845	0.539633	0.539877		0.599729	0.640373	0.666569	0.644264	0.637734
34	sub063	50	30557	18578	19279	19824	18207	17119	17951	18493	60.5197	6		0.673879	0.606662	0.47823	0.596885	0.588914		0.801011	0.774803	0.767208	0.815767	0.789697		0.851597	0.846233	0.761686	0.81274	0.818064
35	sub064	15	39625	23030	22261	23395	22687	23759	25066	23366.3	58.9687	6		0.573839	0.564873	0.618151	0.586313	0.585794		0.774242	0.745514	0.808589	0.755455	0.77095		0.820076	0.791041	0.834109	0.777649	0.805719
36	sub065	0.5	41867	23904	23151	23630	25736	23365	23276	23843.7	56.951	6		0.517976	0.589689	0.720459	0.572423	0.600137		0.751431	0.77721	0.847641	0.801111	0.794348		0.753841	0.828429	0.880927	0.812796	0.818998
37	sub067	3.5	35425	12957	14884	13804	15554	16121	15084	14734	41.5921	6		0.382495	0.58699	0.381017	0.367198	0.429425		0.610009	0.777153	0.620488	0.627501	0.658788		0.622214	0.831427	0.636493	0.613496	0.675907
38	sub068	0.00222222	38311	21034	22886	21406	20623	21072	20581	21267	55.5115	6		0.411714	0.496467	0.477821	0.51435	0.475088		0.723651	0.781018	0.830396	0.794505	0.782392		0.719596	0.80151	0.774289	0.754791	0.762546
39	sub069	500	38018	19464	18454	21994	21824	21616	19061	20402.2	53.6645	6		0.333933	0.470923	0.265762	0.422267	0.373221		0.572267	0.629405	0.526558	0.609693	0.584481		0.615685	0.720472	0.531715	0.633021	0.625223
40	sub072	500	39295	27895	28288	27622	27932	26920	26635	27548.7	70.1073	6		0.757048	0.694156	0.619101	0.656185	0.681622		0.832132	0.809725	0.806286	0.833294	0.820359		0.901903	0.907498	0.818491	0.854236	0.870532
41	sub075	3000	35153	24554	23801	22832	25059	23829	22987	23843.7	67.8283	6		0.34452	0.43495	0.434199	0.498426	0.428024		0.570082	0.608387	0.635399	0.655927	0.617449		0.648828	0.712361	0.695855	0.715867	0.693228
42	sub076	0.01	34088	17188	14868	18686	17331	15568	17609	16875	49.5042	6		0.416685	0.542488	0.523929	0.549355	0.508114		0.706072	0.772196	0.717393	0.798385	0.748512		0.693083	0.807008	0.72868	0.785738	0.753627
43	sub077	50	39401	20593	19127	18450	16316	17225	19052	18460.5	46.8529	6		0.40523	0.492332	0.341538	0.421829	0.415232		0.620661	0.664925	0.599792	0.658548	0.635982		0.660676	0.732259	0.601816	0.692088	0.67171
44	sub078	1	39748	18544	19718	20091	19716	18069	20266	19400.7	48.8092	6		0.585802	0.611098	0.692515	0.794569	0.670996		0.801242	0.772342	0.866943	0.906499	0.836757		0.829443	0.830926	0.87749	0.917592	0.863863
45	sub079	0.25	32750	15698	16563	19455	19650	14055	14397	16636.3	50.798	6		0.305008	0.350203	0.265024	0.257415	0.294412		0.552276	0.576558	0.532743	0.534328	0.548976		0.554044	0.569077	0.541321	0.530708	0.548788
46	sub080	500	35070	22909	20708	20517	24640	25074	21019	22477.8	64.0942	6		0.402178	0.558845	0.343574	0.408216	0.428203		0.596766	0.657151	0.586634	0.62794	0.617123		0.639963	0.749545	0.609482	0.665072	0.666016
47	sub081	2000	39984	12472	13931	11885	14016	14918	14970	13698.7	34.2604	6		0.336086	0.490303	0.294422	0.494708	0.40388		0.547449	0.594214	0.524564	0.608331	0.568639		0.606363	0.702321	0.537892	0.693651	0.635057
48	sub082	10	39617	13268	14400	14072	13817	13273	13673	13750.5	34.7086	6		0.512094	0.504204	0.408796	0.47955	0.476161		0.68631	0.695753	0.622267	0.717376	0.680427		0.71703	0.75943	0.636599	0.732073	0.711283
49	sub083	0.5	38942	24049	23220	26231	23324	18396	23512	23122	59.3755	6		0.298367	0.307933	0.293945	0.366049	0.316574		0.534009	0.548156	0.547896	0.624195	0.563564		0.530315	0.565756	0.559465	0.605124	0.565165
50	sub084	100	33604	20157	20262	20667	21819	20281	20795	20663.5	61.4912	6		0.640171	0.67893	0.686863	0.803033	0.702249		0.818939	0.83503	0.817585	0.900227	0.842945		0.868039	0.882608	0.848703	0.934435	0.883446
excluded subjects
1	sub005	0	34921	34921	34921	34921	34921	34921	34921	34921	100	6		0.240087	0.290099	0.382049	0.347658	0.314973		0.491297	0.563262	0.636162	0.59739	0.59739		0.4812	0.5562	0.6208	0.5528	0.5766
2	sub012	100	38132	38132	38132	38132	38132	38132		38132	100	5		0.188346	0.32198	0.330475	0.278392	0.279798		0.468531	0.547693	0.528974	0.536571	0.536571		0.448	0.5709	0.5318	0.5516	0.5514
3	sub018	10	39119	39119	39119	39119	39119			39119	100	4		0.211553	0.194654	0.209596	0.246708	0.215628		0.484113	0.446642	0.452725	0.4816	0.4816		0.4956	0.4419	0.4459	0.46	0.4493
4	sub034	0.2	39532	39532	39532	39532	39532	39532	39532	39532	100	6		0.310205	0.237361	0.22863	0.219172	0.248842		0.555611	0.470261	0.458584	0.476123	0.476123		0.5603	0.474	0.4526	0.4721	0.4662
5	sub057	150	37174	37174	37174	37174	37174	37174	37174	37174	100	6		0.262448	0.343364	0.345682	0.347489	0.324746		0.500908	0.580404	0.580932	0.575161	0.575161		0.486	0.6174	0.6155	0.6027	0.6119

## Sheet: Fig. 3
	WM content classification cross-validation results (LOCALIZER)
	Fig. 3A category-level classifier																						Fig. 3A subcategory-level classifier
													classification accuracy					classification evidence																classification accuracy											classification evidence
		penalty	whole	feature	%	runs							face	fruit	scene	total perf		face	fruit	scene	total perf			penalty	whole	feature	%	runs						actors	musicians	politicians	apples	grapes	pears	beaches	bridges	mountains	total perf		actors	musicians	politicians	apples	grapes
	mean	1196.81	13824.6	7746.52	55.8297	4.86						mean	0.848103	0.750424	0.819815	0.806114		0.85823	0.784102	0.837035	0.826456		mean	194.142	37343.3	26145.1	69.9262	#REF!					mean	0.30439	0.304612	0.374284	0.278802	0.353502	0.267952	0.374487	0.405445	0.279956	0.327048		0.787041	0.806807	0.835288	0.720993	0.769133
	std	4427.01	1513.64	1641.89	9.0713	0.452205						se	0.0148712	0.0154345	0.0119742	0.0133306		0.0124506	0.0126161	0.0113718	0.0117774		std	806.587	2962.23	5441	13.3804	#REF!					se	0.0178395	0.0146106	0.0152332	0.0136525	0.0215165	0.0178862	0.0160749	0.0196992	0.0152252	0.0115302		0.0166131	0.013973	0.0127491	0.0139776	0.0169637
N	subject_id	penalty	whole_voxs	selected voxels							runs												subject_id	penalty	whole_voxs	selected voxels								face			fruit			scene					face			fruit
50				1	2	3	4	5	mean	percent			face	fruit	scene	total perf		face	fruit	scene	total perf					1	2	3	4	5	mean	percent		actors	musicians	politicians	apples	grapes	pears	beaches	bridges	mountains	total perf		actors	musicians	politicians	apples	grapes
1	sub001	0.01	12375	5256	5558	5612	5444		5467.5	44.1818	4		0.715054	0.482527	0.594086	0.597222		0.818437	0.639292	0.728771	0.728833		sub001	0.025	35842	28033	28830	27461	27962		28071.5	78.3201		0.233871	0.0483871	0.41129	0.447581	0.0725806	0.00403226	0.149194	0.209677	0.104839	0.186828		0.636069	0.709936	0.781198	0.69182	0.458534
2	sub004	10	14942	8040	7781	7264	6913	7863	7572.2	50.6773	5		0.927957	0.773118	0.826882	0.842652		0.941851	0.824255	0.886974	0.88436		sub004	0.5	39719	28324	27251	27356	25925	25577	26886.6	67.692		0.358065	0.309677	0.319355	0.0967742	0.493548	0.203226	0.412903	0.416129	0.541935	0.350179		0.835311	0.806565	0.893244	0.630488	0.871058
3	sub006	2	14208	10023	9484	9401	8401		9327.25	65.6479	4		0.622312	0.58871	0.698925	0.636649		0.702449	0.730758	0.779668	0.737625		sub006	0	38427	34963	34322	33917	34164		34341.5	89.3682		0.189516	0.25	0.266129	0.205645	0.0725806	0.254032	0.0645161	0.302419	0.0483871	0.183692		0.496122	0.729495	0.755483	0.728639	0.48392
4	sub008	1000	12933	6780	6633	7041	6722	7350	6905.2	53.3921	5		0.862366	0.84086	0.887097	0.863441		0.81943	0.790511	0.830174	0.813372		sub008	1500	35148	21621	22741	23816	21876	22869	22584.6	64.2557		0.451613	0.364516	0.46129	0.429032	0.487097	0.4	0.535484	0.512903	0.341935	0.442652		0.754423	0.788503	0.804401	0.75396	0.753231
5	sub011	0.1	15421	8745	8477	8582	8926	9472	8840.4	57.327	5		0.8405	0.743874	0.826882	0.803752		0.890974	0.82682	0.906612	0.874802		sub011	0.005	38874	28818	28268	28468	27465	29621	28528	73.3858		0.125806	0.277419	0.258223	0.216129	0.332258	0.20585	0.425806	0.370968	0.325806	0.28203		0.600302	0.733315	0.683031	0.816384	0.870752
6	sub013	0.03	13503	6812	7549	7811	7192	7921	7457	55.2248	5		0.809677	0.695455	0.789021	0.764718		0.878995	0.799491	0.867524	0.84867		sub013	0.000555556	35922	28951	29807	28386	26787	27715	28329.2	78.8631		0.329032	0.329032	0.367742	0.187097	0.258065	0.410524	0.222581	0.490323	0.229561	0.313773		0.740337	0.878619	0.844523	0.678254	0.702472
7	sub015	0.015	12195	7161	6903	6684	7468	7036	7050.4	57.8139	5		0.866667	0.808602	0.854839	0.843369		0.922758	0.872012	0.910666	0.901812		sub015	0	34350	26220	25780	25510	26630	24715	25771	75.0247		0.503226	0.232258	0.429032	0.322581	0.325806	0.23871	0.451613	0.335484	0.358065	0.355197		0.918145	0.786938	0.887638	0.774655	0.745612
8	sub017	25	14327	6994	7193	7522	7475	7819	7400.6	51.6549	5		0.94086	0.85914	0.880645	0.893548		0.93069	0.886256	0.899022	0.905323		sub017	0.05	36410	19459	20460	22005	20274	21477	20735	56.9486		0.387097	0.312903	0.46129	0.329032	0.412903	0.335484	0.419355	0.403226	0.270968	0.370251		0.904385	0.863509	0.911837	0.849699	0.869032
9	sub020	100	14346	8845	9021	8627	9017	7565	8615	60.0516	5		0.927957	0.811828	0.849462	0.863082		0.922179	0.821011	0.866852	0.870014		sub020	1	38756	27560	27767	27801	27854	25152	27226.8	70.2518		0.309677	0.451613	0.309677	0.280645	0.406452	0.219355	0.416129	0.43871	0.448387	0.364516		0.773104	0.901059	0.876957	0.685682	0.777092
10	sub022	40	13447	8183	8067	7445	7019	7987	7740.2	57.5608	5		0.82043	0.75914	0.826882	0.802151		0.856482	0.815281	0.835925	0.835896		sub022	500	36410	25696	25804	23877	22661	25292	24666	67.7451		0.296774	0.296774	0.341935	0.203226	0.396774	0.322581	0.267742	0.367742	0.222581	0.301792		0.746402	0.742866	0.738469	0.606205	0.761719
11	sub027	0.1	14721	7437	7486	7256	8446	7460	7617	51.7424	5		0.747312	0.674194	0.770968	0.730824		0.835935	0.777108	0.837999	0.817014		sub027	0.01	42294	30363	31810	30053	33453	31784	31492.6	74.4612		0.345161	0.287097	0.248387	0.222581	0.2	0.158065	0.212903	0.429032	0.206452	0.256631		0.795258	0.783737	0.640426	0.651315	0.734102
12	sub029	2500	13477	6803	6741	7098	6727	7092	6892.2	51.1405	5		0.627957	0.558065	0.64086	0.608961		0.637092	0.588632	0.647385	0.62437		sub029	0.015	37766	30366	30566	27798	29135	29466	29466.2	78.0231		0.122581	0.180645	0.290323	0.129032	0.0774194	0.145161	0.464516	0.251613	0.219355	0.208961		0.675349	0.721403	0.659515	0.504889	0.513862
13	sub031	1.5	13272	9174	7603	8039			8272	62.3267	3		0.808919	0.564306	0.761649	0.711625		0.865506	0.675953	0.806633	0.782697		sub031	0	35677	31735	29129	29830			30231.3	84.7362		0.11828	0.290323	0.165664	0.182796	0.14975	0.152629	0.333333	0.478495	0.247312	0.235398		0.701242	0.911987	0.765246	0.682311	0.747076
14	sub032	10	13380	6687	7158	7115	7288		7062	52.7803	4		0.83871	0.685484	0.803763	0.775986		0.876006	0.783348	0.865115	0.84149		sub032	10	36127	23799	24410	24188	24476		24218.2	67.0364		0.0887097	0.342742	0.221774	0.205645	0.528226	0.129032	0.395161	0.540323	0.342742	0.310484		0.63355	0.805789	0.735555	0.676863	0.817726
15	sub033	30000	12088	4604	4730	5984			5106	42.2402	3		0.401434	0.491039	0.706093	0.532855		0.510187	0.528648	0.569888	0.536241		sub033	5	35095	19374	17263	22418			19685	56.0906		0.0967742	0.0537634	0.33871	0.129032	0.392473	0.0322581	0.204301	0.177419	0.123656	0.172043		0.522346	0.417357	0.750431	0.532963	0.680147
16	sub035	200	12358	7634	7445	7451	7504	7550	7516.8	60.8254	5		0.94086	0.865591	0.883871	0.896774		0.929063	0.844119	0.891981	0.888388		sub035	0	34142	23746	23672	22624	23328	23657	23405.4	68.5531		0.445161	0.496774	0.412903	0.241935	0.235484	0.219355	0.4	0.658065	0.154839	0.362724		0.935495	0.929068	0.941963	0.696809	0.75881
17	sub036	0.01	15999	9464	9890	9729	9997	9938	9803.6	61.2763	5		0.950538	0.862366	0.891398	0.901434		0.968549	0.919669	0.940149	0.942789		sub036	0.01	43884	30277	32215	31151	31338	32158	31427.8	71.6156		0.445161	0.306452	0.458065	0.293548	0.506452	0.574194	0.303226	0.441935	0.412903	0.415771		0.954697	0.802528	0.905818	0.817963	0.846415
18	sub038	450	13478	5366	5807	6128	6244	6429	5994.8	44.4784	5		0.910753	0.84086	0.856989	0.869534		0.865516	0.803181	0.823631	0.830776		sub038	0.015	38152	20029	21014	19474	20485	20918	20384	53.4284		0.377419	0.254839	0.312903	0.393548	0.474194	0.3	0.367742	0.280645	0.209677	0.330108		0.867919	0.855828	0.89483	0.735964	0.817981
19	sub040	0.005	14730	7967	7918	7976	8495	7783	8027.8	54.4997	5		0.930108	0.877419	0.88172	0.896416		0.943501	0.937104	0.927872	0.936159		sub040	0	38352	22913	22470	22790	22406	21092	22334.2	58.2348		0.316129	0.358065	0.4	0.358065	0.219355	0.387097	0.435484	0.403226	0.3	0.353047		0.85616	0.890344	0.911163	0.858804	0.847786
20	sub042	1000	15541	8022	8161	8275	8484	8239	8236.2	52.9966	5		0.970968	0.926882	0.969892	0.955914		0.92174	0.869132	0.903356	0.898076		sub042	0	44736	24721	25599	25020	24367	25183	24978	55.8342		0.541935	0.570968	0.512903	0.551613	0.667742	0.467742	0.503226	0.825806	0.380645	0.558065		0.938545	0.926135	0.979442	0.962225	0.945782
21	sub044	50	14637	10372	10381	10146	9701	10629	10245.8	69.9993	5		0.773492	0.716235	0.748003	0.74591		0.819879	0.763865	0.805049	0.796264		sub044	0.00333333	39179	35121	35175	34672	34219	34049	34647.2	88.4331		0.219355	0.145484	0.422581	0.229878	0.2945	0.134409	0.270968	0.374828	0.316129	0.26757		0.660866	0.671797	0.875093	0.670359	0.715422
22	sub045	100	13744	7039	6789	7943	7509	6916	7239.2	52.6717	5		0.893548	0.848387	0.9	0.880645		0.898287	0.85445	0.883502	0.878746		sub045	0	37964	23083	22683	24304	22797	22607	23094.8	60.8334		0.36129	0.283871	0.522581	0.287097	0.374194	0.329032	0.535484	0.354839	0.33871	0.376344		0.940912	0.846388	0.970465	0.741604	0.8886
23	sub046	500	13379	8878	8871	8751	9267	8740	8901.4	66.5326	5		0.905318	0.77832	0.893548	0.859062		0.887639	0.777965	0.876185	0.847263		sub046	2500	35377	31914	30526	31049	29442	29707	30527.6	86.2922		0.406452	0.480645	0.3789	0.248387	0.336066	0.474194	0.506452	0.429032	0.225806	0.387326		0.803843	0.794414	0.756974	0.654217	0.720012
24	sub047	2000	14318	5784	6194	6147	6329	6358	6162.4	43.0395	5		0.887097	0.834409	0.874194	0.865233		0.811078	0.733078	0.80491	0.783022		sub047	0	36294	16981	18906	17734	19630	19173	18484.8	50.9307		0.322581	0.422581	0.570968	0.303226	0.622581	0.322581	0.467742	0.483871	0.203226	0.413262		0.846042	0.86665	0.929062	0.743063	0.915441
25	sub050	0.05	16006	10105	10385	9542	9725	10340	10019.4	62.5978	5		0.856676	0.663038	0.854054	0.791256		0.901398	0.778539	0.899779	0.859905		sub050	0.00444444	40067	33184	31327	31839	33142	33220	32542.4	81.22		0.282353	0.151287	0.321178	0.245161	0.217946	0.0423057	0.463035	0.303702	0.178551	0.245058		0.819448	0.717272	0.798961	0.629626	0.637523
26	sub052	1000	10901	5017	5092	5399	5011	5373	5178.4	47.5039	5		0.849282	0.786022	0.894624	0.843309		0.812762	0.738173	0.827951	0.792962		sub052	0.01	32809	18690	18660	20756	19900	18845	19370.2	59.0393		0.419672	0.345161	0.583871	0.26129	0.358065	0.190323	0.419355	0.445161	0.390323	0.379247		0.852271	0.806618	0.92142	0.751472	0.767325
27	sub053	250	14233	9007	9112	9181	8812	8844	8991.2	63.1715	5		0.906452	0.754839	0.795699	0.818996		0.885028	0.776054	0.799119	0.820067		sub053	0.045	38260	27834	27591	29174	28126	29441	28433.2	74.3157		0.274194	0.377419	0.390323	0.251613	0.190323	0.225806	0.287097	0.212903	0.322581	0.281362		0.759143	0.77516	0.81405	0.58566	0.616307
28	sub054	2500	12151	5427	5153	5127	4694	4741	5028.4	41.3826	5		0.875269	0.746237	0.84086	0.820789		0.77143	0.685785	0.753526	0.736914		sub054	0.01	34328	15399	15573	15685	15237	14441	15267	44.4739		0.493548	0.406452	0.4	0.393548	0.441935	0.4	0.441935	0.467742	0.374194	0.424373		0.83992	0.89309	0.881421	0.818067	0.800371
29	sub055	0.5	17073	10218	10136	10186	10228	10270	10207.6	59.788	5		0.923656	0.88172	0.953763	0.919713		0.949643	0.925905	0.966816	0.947454		sub055	0	42042	29833	29398	29267	28831	29801	29426	69.9919		0.290323	0.393548	0.441935	0.312903	0.609677	0.277419	0.36129	0.654839	0.364516	0.411828		0.889044	0.948473	0.919989	0.827327	0.901887
30	sub056	200	13472	9586	8680	9156	9233	9254	9181.8	68.1547	5		0.694624	0.631183	0.709677	0.678495		0.746794	0.715162	0.757999	0.739985		sub056	0.00333333	34897	29686	28798	29435	29144	29679	29348.4	84.1001		0.183871	0.254839	0.3	0.241935	0.493548	0.177419	0.23871	0.409677	0.393548	0.299283		0.618074	0.783714	0.767444	0.74384	0.875846
31	sub059	0.015	13242	7292	7164	7474	7484	7577	7398.2	55.8692	5		0.920173	0.817204	0.8759	0.871092		0.949028	0.89119	0.928974	0.923064		sub059	0	35304	24862	23577	24441	23304	23758	23988.4	67.9481		0.248387	0.396774	0.411505	0.2	0.409677	0.151613	0.314946	0.249247	0.209677	0.287981		0.857029	0.868792	0.929739	0.700676	0.831443
32	sub061	0.01	15763	7259	7287	7590	7583	7470	7437.8	47.1852	5		0.929032	0.873118	0.877419	0.89319		0.958146	0.920265	0.931683	0.936698		sub061	0.000555556	39255	22028	22014	22065	20810	20159	21415.2	54.5541		0.3	0.267742	0.454839	0.46129	0.590323	0.393548	0.458065	0.554839	0.380645	0.429032		0.916062	0.902889	0.924534	0.946762	0.947309
33	sub062	1000	13899	3721	3538	3481	3767	3622	3625.8	26.0868	5		0.894624	0.702151	0.803226	0.8		0.816391	0.68456	0.745965	0.748972		sub062	0.025	33852	8643	9265	9161	8645	9470	9036.8	26.695		0.493548	0.370968	0.587097	0.229032	0.432258	0.287097	0.419355	0.451613	0.248387	0.391039		0.866758	0.907412	0.918528	0.716608	0.834249
34	sub063	1000	10919	4739	4430	5165	4835	4581	4750	43.5022	5		0.890323	0.736559	0.778495	0.801792		0.812171	0.694735	0.743923	0.750276		sub063	15	30557	19147	19329	19980	18195	18795	19089.2	62.4708		0.43871	0.36129	0.4	0.270968	0.341935	0.283871	0.403226	0.441935	0.232258	0.352688		0.838016	0.813119	0.860464	0.706416	0.721806
35	sub064	1500	14487	7191	6717	6959	7167	6648	6936.4	47.8802	5		0.824731	0.776344	0.806452	0.802509		0.763766	0.7343	0.766858	0.754974		sub064	10	39625	24146	24620	24635	23907	23303	24122.2	60.8762		0.23871	0.23871	0.322581	0.312903	0.429032	0.203226	0.267742	0.409677	0.335484	0.306452		0.716328	0.746246	0.78464	0.738179	0.856469
36	sub065	1	16796	11818	9770	12434	12811	12065	11779.6	70.1334	5		0.702151	0.566667	0.619355	0.629391		0.79441	0.672354	0.766003	0.744256		sub065	5000	41867	38322	37130	38418	38334	38793	38199.4	91.2399		0.196774	0.183871	0.222581	0.167742	0.170968	0.0451613	0.370968	0.13871	0.309677	0.200717		0.606393	0.548393	0.628631	0.534777	0.589539
37	sub067	0.25	13257	7643	7305	7991	8179	7482	7720	58.2334	5		0.9	0.749462	0.849085	0.832849		0.942802	0.832325	0.902386	0.892504		sub067	0.1	35425	27514	28025	28344	26435	27852	27634	78.0071		0.232258	0.332258	0.23871	0.274194	0.377419	0.177419	0.30862	0.303226	0.200687	0.271643		0.870034	0.841179	0.755792	0.714841	0.773933
38	sub068	0.01	13694	9564	8643	9742	10083	9662	9538.8	69.6568	5		0.876117	0.739221	0.811502	0.808947		0.93069	0.84209	0.887466	0.886749		sub068	0	38311	33266	31868	33102	33495	32974	32941	85.9831		0.425806	0.171285	0.377419	0.116341	0.24643	0.309677	0.354839	0.490323	0.187467	0.297732		0.802446	0.715105	0.846647	0.634398	0.765992
39	sub069	10	14429	9753	9632	9613	8849	8703	9310	64.5228	5		0.794467	0.70948	0.780343	0.76143		0.864453	0.800974	0.840668	0.835365		sub069	0.05	38018	34045	34476	35031	33701	33650	34180.6	89.9064		0.2	0.170968	0.431148	0.216129	0.2	0.228503	0.265415	0.225806	0.412903	0.261208		0.735804	0.708688	0.791092	0.578386	0.663717
40	sub072	2500	14871	8593	8735	8697	8530	8442	8599.4	57.8266	5		0.93871	0.907527	0.925806	0.924014		0.866667	0.815095	0.857278	0.846347		sub072	0.1	39295	25115	26145	25261	24884	24099	25100.8	63.8778		0.251613	0.435484	0.293548	0.396774	0.541935	0.377419	0.645161	0.629032	0.270968	0.426882		0.860396	0.88481	0.876787	0.836947	0.945093
41	sub075	0.05	13103	9606	9793	9876	9383	8115	9354.6	71.3928	5		0.768817	0.555391	0.725119	0.683109		0.865222	0.695749	0.818976	0.793316		sub075	100	35153	31927	31873	31181	32222	30626	31565.8	89.7955		0.125806	0.3	0.245161	0.280645	0.112956	0.264516	0.377419	0.303702	0.147419	0.239736		0.568115	0.710347	0.759243	0.665528	0.494432
42	sub076	20	9823	5006	5369	5078	5016	5939	5281.6	53.7677	5		0.910753	0.822581	0.88172	0.871685		0.904573	0.856531	0.902432	0.887845		sub076	0.00222222	34088	21353	21483	21775	21204	22635	21690	63.6294		0.251613	0.287097	0.274194	0.287097	0.545161	0.287097	0.545161	0.525806	0.26129	0.362724		0.808189	0.842142	0.87546	0.752007	0.910611
43	sub077	35	14885	7944	7728	8304	8458	8433	8173.4	54.9103	5		0.905376	0.744086	0.804301	0.817921		0.912881	0.797532	0.850044	0.853486		sub077	10	39401	25247	25158	26168	25878	25979	25686	65.1912		0.441935	0.33871	0.36129	0.212903	0.383871	0.174194	0.374194	0.277419	0.264516	0.314337		0.884034	0.796082	0.862234	0.694673	0.776416
44	sub078	0.02	16210	9928	10121	9145	8970	9736	9580	59.0993	5		0.937634	0.9	0.932258	0.923297		0.963038	0.944573	0.961723	0.956445		sub078	4	39748	28635	28430	28025	28545	28904	28507.8	71.7213		0.590323	0.358065	0.387097	0.303226	0.487097	0.387097	0.464516	0.503226	0.506452	0.443011		0.924662	0.878473	0.865445	0.804918	0.858488
45	sub079	10	11457	6621	6563	7691	7124	7797	7159.2	62.4876	5		0.782672	0.673839	0.645731	0.700747		0.833353	0.770098	0.761354	0.788268		sub079	0	32750	29283	28570	29335	29805	28643	29127.2	88.938		0.183871	0.212794	0.103226	0.167742	0.154839	0.316922	0.251613	0.13871	0.0549445	0.176073		0.83455	0.76772	0.649756	0.569277	0.684751
46	sub080	10000	12836	8462	9042	9738	9150	9272	9132.8	71.1499	5		0.823871	0.755914	0.781679	0.787154		0.730612	0.679622	0.688624	0.699619		sub080	0.1	35070	28614	29871	30503	28799	30484	29654.2	84.5572		0.370968	0.296774	0.445161	0.393548	0.36129	0.46129	0.454839	0.387255	0.258065	0.381021		0.793501	0.854371	0.835684	0.796035	0.790319
47	sub081	400	14673	7870	7544	8711	7990	8366	8096.2	55.1775	5		0.963441	0.819355	0.883871	0.888889		0.92011	0.792701	0.88161	0.864807		sub081	0	39984	22135	21718	24150	22953	23337	22858.6	57.1694		0.254839	0.364516	0.551613	0.335484	0.429032	0.235484	0.53871	0.274194	0.358065	0.371326		0.916474	0.946088	0.956544	0.816415	0.885402
48	sub082	400	13789	7260	7514	7629	6842	7622	7373.4	53.4731	5		0.907957	0.826779	0.867957	0.867564		0.875888	0.791493	0.848507	0.83863		sub082	1	39617	28035	27541	27580	22549	26373	26415.6	66.6774		0.335484	0.283871	0.377419	0.33931	0.306452	0.522581	0.364516	0.525806	0.287097	0.371393		0.868153	0.880199	0.892128	0.802303	0.772377
49	sub083	1000	14589	7119	7363	7461	7642	7764	7469.8	51.2016	5		0.815054	0.730108	0.809677	0.784946		0.785653	0.694007	0.784398	0.754686		sub083	0	38942	28788	28743	28199	29057	27790	28515.4	73.2253		0.16129	0.290323	0.53871	0.432258	0.312903	0.241935	0.270968	0.529032	0.116129	0.321505		0.686043	0.852024	0.905836	0.783226	0.817254
50	sub084	25	11854	6540	6772	6580	6525	6330	6549.4	55.2505	5		0.892473	0.765591	0.864516	0.84086		0.900369	0.813358	0.881844	0.865191		sub084	50	33604	20386	21698	22862	22331	20838	21623	64.3465		0.141935	0.293548	0.370968	0.341935	0.193548	0.316129	0.296774	0.441935	0.358065	0.306093		0.684332	0.787716	0.849149	0.756124	0.695192
[truncated: 33 more columns]

## Sheet: Fig. 4
	timecourse of a WM item
	Fig. 4A WM item decoding (category-level classifier evidence)
		maintain																															replace-old
	time point	1	2	3	4	5	6	7	8	9	10	11	12	13	14	15	16	17	18	19	20	21	22	23	24	25	26	27	28	29	30		1	2	3	4	5	6	7	8	9	10	11	12	13	14	15	16	17
	mean	-0.0294802	-0.0241546	-0.0190489	-0.0108982	0.0167699	0.0668119	0.137801	0.209732	0.269042	0.306927	0.334343	0.352408	0.358359	0.361143	0.361207	0.349609	0.33301	0.312507	0.281261	0.247133	0.210468	0.164946	0.128789	0.091392	0.0562747	0.0185016	-0.0115246	-0.0379718	-0.0658204	-0.0782022		-0.0195216	-0.013939	-0.0156718	-0.0156037	0.00951842	0.0552176	0.124301	0.190605	0.244262	0.286127	0.305135	0.316236	0.320651	0.316313	0.304583	0.281897	0.240853
	se	0.00572071	0.0054592	0.00550702	0.00540477	0.00661532	0.0075971	0.00996372	0.0123818	0.0132695	0.0132984	0.0131364	0.0120297	0.012234	0.0125333	0.0126939	0.012793	0.0130485	0.0136408	0.0145265	0.0149519	0.0153882	0.01538	0.0146129	0.0130438	0.0117512	0.0107878	0.00908961	0.00771679	0.00733573	0.00701418		0.00447592	0.00518026	0.00469085	0.00512802	0.00598614	0.00768713	0.0113928	0.0128417	0.0141846	0.0145986	0.0141231	0.0138638	0.0134863	0.0132489	0.0130455	0.0132819	0.0122587
N	subject_id	maintain																															replace-old
50		1	2	3	4	5	6	7	8	9	10	11	12	13	14	15	16	17	18	19	20	21	22	23	24	25	26	27	28	29	30		1	2	3	4	5	6	7	8	9	10	11	12	13	14	15	16	17
1	sub001	-0.107603	-0.0759322	-0.125654	-0.0371372	-0.0309317	0.212393	0.241863	0.351621	0.364869	0.360229	0.352596	0.342675	0.416586	0.352851	0.399134	0.306952	0.320107	0.273697	0.201092	0.254115	0.11068	0.120895	0.0940002	0.0661739	0.0136252	-0.0843714	-0.0409347	-0.0788749	-0.0850307	-0.0850339		0.0416607	0.086871	-0.0172985	-0.0238893	0.0631532	0.200883	0.316562	0.341699	0.402196	0.412105	0.452685	0.402226	0.342118	0.397979	0.280134	0.332932	0.187866
2	sub004	-0.0596788	-0.0889547	-0.0450095	-0.0161045	0.0247584	0.122951	0.195796	0.297912	0.376484	0.416957	0.436006	0.428055	0.44679	0.434884	0.432768	0.416163	0.408416	0.384532	0.350357	0.340809	0.301718	0.21211	0.149378	0.0792634	0.0294227	0.0135726	-0.0318733	-0.0709459	-0.100906	-0.0888764		-0.0436664	-0.0251064	-0.0543899	-0.0399997	-0.0108073	0.0481461	0.232654	0.282748	0.315469	0.359377	0.35243	0.387699	0.378283	0.365109	0.311848	0.284085	0.250654
3	sub006	-0.00121526	-0.0054976	0.0282932	0.0269834	0.0989647	0.111622	0.139674	0.263324	0.302074	0.341513	0.382228	0.398371	0.382223	0.381235	0.364093	0.361814	0.337659	0.320495	0.275542	0.245554	0.196872	0.139566	0.116111	0.0576199	-0.0122942	-0.0300975	-0.0800064	-0.104331	-0.13228	-0.14775		-0.0666612	-0.0873076	-0.0284139	-0.0220214	0.0311104	0.110307	0.197158	0.25306	0.27095	0.308492	0.342497	0.344126	0.367117	0.373371	0.321008	0.29638	0.203871
4	sub008	-0.0201679	-0.0266695	-0.00983286	0.00489638	0.024939	0.0547387	0.130915	0.202484	0.255652	0.297555	0.324049	0.338352	0.341335	0.354516	0.328447	0.323169	0.3073	0.286064	0.245058	0.20337	0.168738	0.135034	0.111318	0.0892969	0.0522996	0.0277239	0.0111505	-0.0244442	-0.0555896	-0.0766485		-0.0293019	-0.0220979	-0.0547228	-0.0558546	-0.0327416	0.0125162	0.0870886	0.173108	0.234898	0.280123	0.296678	0.292474	0.293579	0.265241	0.242952	0.192813	0.127027
5	sub011	-0.0727935	-0.106099	-0.0397626	-0.0251879	-0.0476865	0.0508269	0.135637	0.221094	0.358122	0.365141	0.411398	0.39692	0.418087	0.421519	0.434555	0.427936	0.423564	0.379736	0.320159	0.269099	0.258541	0.193785	0.190516	0.163162	0.147642	0.155326	0.0689275	0.0840688	-0.0263537	-0.0576616		0.0103653	0.00903794	0.0446613	0.05167	0.0638012	0.0904868	0.183362	0.283325	0.306811	0.375555	0.361894	0.390075	0.39082	0.364171	0.392572	0.374972	0.334516
6	sub013	0.0356524	-0.0127003	-0.0176267	-0.00788942	0.00150176	0.0921849	0.149575	0.279872	0.292203	0.299864	0.394393	0.411593	0.41991	0.413336	0.417293	0.383966	0.329931	0.331282	0.259096	0.134593	0.123592	0.0528224	-0.0576647	0.0364251	0.00648412	-0.0223461	-0.104271	-0.0456473	-0.0727866	-0.0193264		-0.00617567	-0.0179292	-0.0256707	-0.0101529	0.0230658	0.0706573	0.0865583	0.209576	0.306463	0.330525	0.347056	0.40238	0.42786	0.405587	0.417575	0.334474	0.352334
7	sub015	-0.0531865	-0.0592689	-0.0167241	-0.00914193	0.0363734	0.136597	0.272048	0.341265	0.406476	0.434586	0.438394	0.441135	0.412638	0.426302	0.457473	0.441831	0.391355	0.345256	0.32939	0.239088	0.233988	0.0928145	0.0318635	-0.00366265	-0.036143	-0.13896	-0.102798	-0.121893	-0.135746	-0.105971		-0.133836	-0.0888789	-0.0911721	-0.103885	-0.0301198	0.0408055	0.223924	0.287782	0.391699	0.418878	0.406	0.434852	0.42571	0.389341	0.37685	0.376367	0.344209
8	sub017	-0.0369488	-0.033661	-0.0325826	-0.00991058	0.084098	0.123433	0.253402	0.337209	0.413854	0.460393	0.468785	0.46151	0.471076	0.461998	0.462914	0.454838	0.419316	0.394785	0.356374	0.288981	0.203621	0.174574	0.112632	0.0314835	-0.00282705	-0.0408487	-0.0592931	-0.0762035	-0.0862735	-0.14312		-0.0134531	0.00967181	0.00806074	-0.00212388	0.0736651	0.119496	0.243252	0.31455	0.36464	0.405916	0.408478	0.398052	0.39094	0.388761	0.333653	0.298889	0.234082
9	sub020	-0.038037	-0.0663876	-0.0334925	-0.064073	-0.0172097	0.0599775	0.158561	0.244791	0.296548	0.331943	0.36233	0.364035	0.366569	0.34667	0.344641	0.330783	0.328061	0.287581	0.252595	0.189504	0.140321	0.0566385	0.0735766	0.0190966	-0.0134068	-0.0379767	-0.0620682	-0.0784065	-0.0850633	-0.0868938		-0.00265093	-0.0010735	-0.0248678	-0.0376003	0.0254337	0.101365	0.187911	0.266161	0.306493	0.347786	0.371772	0.390622	0.391832	0.412763	0.388174	0.346594	0.305739
10	sub022	-0.0644136	-0.00581281	-0.0206473	0.0114359	0.0553227	0.133123	0.255347	0.309438	0.372425	0.399886	0.402885	0.436076	0.418492	0.396995	0.38356	0.329854	0.311493	0.297899	0.251684	0.184148	0.133755	0.128767	0.106178	0.0595742	0.0244359	-0.0335597	-0.0419349	-0.0511154	-0.0796051	-0.0952623		-0.0237741	-0.0417541	-0.0455615	0.0165566	-0.000548256	0.102581	0.197479	0.282902	0.334803	0.391692	0.407172	0.404704	0.394367	0.373661	0.334377	0.288702	0.198209
11	sub027	-0.00219998	0.031764	0.045506	0.0451225	0.0557088	0.0478732	0.108767	0.153484	0.269244	0.328239	0.352448	0.396318	0.387197	0.389809	0.396593	0.371758	0.351443	0.31291	0.246906	0.153872	0.0674941	-0.0139377	-0.0190515	-0.0828834	-0.104315	-0.120777	-0.117318	-0.0826309	-0.151382	-0.147348		-0.00525985	-0.0778715	-0.0709428	-0.0365166	-0.0349046	0.0451636	0.0631789	0.118595	0.168418	0.206154	0.287606	0.320694	0.289926	0.306544	0.286856	0.307757	0.261362
12	sub029	0.0459765	0.0576631	0.0683534	0.0566806	0.0746367	0.0815351	0.131825	0.149442	0.168373	0.192769	0.225364	0.216889	0.233727	0.224054	0.214474	0.222148	0.20316	0.18573	0.150135	0.122396	0.112316	0.0842842	0.0517949	0.0426382	6.45269e-05	0.0277818	0.0132077	0.00112842	0.0108888	0.0126632		-0.035549	-0.01363	-0.0502108	-0.0384586	-0.0286904	-0.0131674	0.0311868	0.0908905	0.0959289	0.0976334	0.134153	0.146278	0.123186	0.1297	0.0807621	0.0781291	0.0464809
13	sub031	-0.0569956	-0.0430198	-0.0232387	0.0465785	0.0397545	0.134203	0.161614	0.245245	0.318179	0.351308	0.378671	0.371847	0.382311	0.409326	0.38346	0.375354	0.317238	0.299324	0.214804	0.180483	0.15909	0.110363	0.0281111	-0.0338017	-0.046067	-0.0947348	-0.106179	-0.141129	-0.177862	-0.222278		0.017266	-0.00412526	0.000556335	-0.00138965	0.0919132	0.0873401	0.197091	0.210376	0.269331	0.327888	0.328601	0.353527	0.364879	0.343613	0.31499	0.313823	0.287599
14	sub032	0.00805269	-0.00184424	0.0237075	-0.0149557	-0.0344897	-0.00434004	0.114576	0.138141	0.22115	0.307592	0.303584	0.343117	0.347823	0.357361	0.307173	0.313932	0.30151	0.320108	0.248413	0.191847	0.161245	0.123007	0.0840607	0.031774	0.0304576	-0.00679275	-0.00718451	-0.00558903	-0.0398931	-0.0390459		-0.0823483	-0.0395416	-0.0190616	-0.0671877	-0.0570264	-0.0038713	0.0168013	0.117535	0.194612	0.234145	0.251878	0.218511	0.276645	0.284201	0.310518	0.275401	0.248626
15	sub033	0.00311666	0.00791897	0.00794077	0.01694	0.0221467	0.0338337	0.0457704	0.065159	0.0840366	0.0991207	0.109667	0.124246	0.12565	0.127737	0.126638	0.121754	0.120449	0.112135	0.099564	0.0884279	0.0673999	0.056962	0.0448381	0.0290793	0.0180249	0.00940984	0.00148631	-0.00338509	-0.00264661	-0.00935786		-0.00268707	-0.00404656	-0.00639005	-0.00965329	-0.00876255	0.00108904	0.0177975	0.0382802	0.0588043	0.0727754	0.0916149	0.101066	0.111402	0.110048	0.110937	0.0966787	0.0864744
16	sub035	-0.0564667	-0.0648874	-0.0495504	-0.0250663	0.035655	0.0907598	0.161282	0.262741	0.344926	0.366341	0.413067	0.434801	0.440997	0.443561	0.440482	0.426789	0.435795	0.421843	0.41668	0.389579	0.328521	0.302515	0.223677	0.15097	0.0561345	-0.0157458	-0.0718362	-0.0915027	-0.104216	-0.109645		-0.0451176	-0.0333415	-0.0131316	-0.012126	-0.00654264	0.0405848	0.128066	0.221599	0.305272	0.37377	0.384081	0.415614	0.423705	0.412772	0.400769	0.362517	0.328666
17	sub036	-0.0941798	-0.0725895	-0.068904	-0.0500022	0.0152784	0.0330038	0.126591	0.229134	0.329941	0.432186	0.437024	0.446258	0.475746	0.466952	0.481955	0.494497	0.4778	0.479215	0.471802	0.470152	0.450794	0.399839	0.397946	0.321497	0.287988	0.206675	0.161202	0.0453761	-0.0320144	-0.0632		0.00149675	0.0455215	0.0358037	0.0796417	0.0307153	0.100874	0.153233	0.342935	0.441042	0.468941	0.481579	0.475719	0.463018	0.463634	0.421429	0.375383	0.271523
18	sub038	-0.0504121	-0.0215872	-0.0539865	-0.0339269	-0.0202293	0.0163083	0.0388362	0.0838293	0.148844	0.172823	0.206279	0.253879	0.276565	0.25968	0.258483	0.244938	0.238569	0.224727	0.210247	0.184959	0.159191	0.141158	0.120249	0.0826221	0.0861262	0.047164	0.060097	0.0513496	0.0381689	0.000795128		-0.0522054	-0.0744725	-0.0560552	-0.0593973	-0.0442659	-0.0440255	-0.0103226	0.0341326	0.0594747	0.0942668	0.133312	0.126093	0.166879	0.166685	0.182414	0.152905	0.131304
19	sub040	0.0011752	0.0260926	-0.00579467	0.0233686	0.0619171	0.127106	0.207706	0.30756	0.346426	0.407161	0.45731	0.456587	0.447816	0.432586	0.45792	0.448069	0.389086	0.38973	0.361283	0.342123	0.238942	0.199152	0.142488	0.0789386	0.0285947	-0.00928676	-0.0727119	-0.104718	-0.154134	-0.136385		-0.0625257	-0.0362384	-0.0563378	-0.0303756	-0.0196371	0.0698068	0.242545	0.30073	0.363763	0.415521	0.418937	0.42781	0.408678	0.408786	0.40308	0.401806	0.363057
20	sub042	-0.0526583	-0.0487423	-0.0373104	-0.0343932	-0.0143488	0.0111251	0.0587106	0.134091	0.197627	0.266474	0.325872	0.361126	0.389474	0.409959	0.419306	0.409838	0.421902	0.427387	0.418241	0.396899	0.374777	0.352587	0.309081	0.276671	0.233705	0.174402	0.115243	0.0455824	-0.0020315	-0.042977		-0.00761786	0.0203006	-0.00178544	0.00786842	0.0102524	0.0503387	0.0676046	0.149125	0.19107	0.256262	0.304276	0.340513	0.362917	0.386027	0.391302	0.38103	0.355953
21	sub044	-0.0578157	-0.0023691	0.0296006	0.0387185	0.0971923	0.16698	0.231066	0.272367	0.354474	0.378944	0.403773	0.425935	0.427579	0.433894	0.407073	0.380368	0.350478	0.266443	0.247402	0.155728	0.118637	0.0563295	0.0751672	0.0682177	0.0547242	0.0294757	-0.020717	-0.0359758	-0.0764893	-0.082376		-0.0234263	0.00296532	0.022302	-0.00158185	0.0861851	0.100938	0.201596	0.223578	0.328958	0.381626	0.383078	0.372072	0.365713	0.349337	0.323628	0.30283	0.263731
22	sub045	-0.0513813	-0.0473877	-0.0205864	-0.0258451	0.0462915	0.103125	0.217479	0.325745	0.400704	0.441411	0.457393	0.454446	0.449401	0.442902	0.433988	0.412624	0.38257	0.361702	0.289515	0.217973	0.155948	0.0690548	0.0540061	0.0150574	-0.00126838	-0.0337075	-0.0859643	-0.114336	-0.118174	-0.131643		-0.0142227	-0.0261334	0.00631737	0.00128253	0.038717	0.119583	0.193667	0.2855	0.337788	0.367088	0.411191	0.415652	0.402522	0.381212	0.355991	0.324377	0.247709
23	sub046	-0.0313458	-0.0298107	-0.0359221	-0.0110236	-0.0164551	0.0245028	0.0805559	0.134978	0.208854	0.236143	0.255771	0.279268	0.299666	0.305493	0.306933	0.293397	0.282721	0.274938	0.239185	0.21667	0.176594	0.159937	0.143525	0.1169	0.0806255	0.0605113	0.0315067	0.0219755	-0.00765864	-0.0220899		-0.0503893	-0.0665474	-0.0548771	-0.0701544	-0.0489872	-0.00835628	0.0453136	0.0817847	0.138985	0.176488	0.207028	0.246083	0.268832	0.250789	0.25368	0.247526	0.237047
24	sub047	-0.00811477	-0.00383345	-0.0103323	-0.00244979	0.00657746	0.0311578	0.0805005	0.140866	0.185294	0.221663	0.256093	0.285443	0.291382	0.307056	0.305656	0.297852	0.279225	0.269705	0.246179	0.215237	0.162843	0.118607	0.0728226	0.0262522	-0.00673134	-0.0265243	-0.067119	-0.0772274	-0.10402	-0.103802		-0.0190878	-0.0027708	-0.03325	-0.0363577	-0.0143446	0.00536722	0.0505104	0.101089	0.163716	0.210966	0.22649	0.243408	0.254672	0.252538	0.251659	0.238321	0.198534
25	sub050	-0.0218125	-0.0566019	-0.00851106	-0.0214115	0.0500143	0.112003	0.229087	0.356173	0.387515	0.411172	0.443564	0.438737	0.453026	0.462563	0.432179	0.422259	0.381514	0.34292	0.308223	0.265982	0.189572	0.144294	0.0744051	0.0609445	0.0120153	-0.00277871	-0.0282008	-0.0589054	-0.0799325	-0.0942909		-0.0645849	-0.0182102	-0.0451676	-0.0708494	0.00217488	0.107197	0.229124	0.298928	0.388938	0.416378	0.43308	0.433463	0.464236	0.426431	0.427896	0.381769	0.290241
26	sub052	0.0634197	0.0541581	0.0613498	0.0482742	0.138972	0.162633	0.237947	0.277644	0.356884	0.367338	0.329995	0.351247	0.321943	0.357386	0.346927	0.289077	0.263424	0.193497	0.187848	0.163643	0.113253	0.0382625	-0.000447265	0.0314062	0.0138242	-0.0423478	-0.0481414	-0.0638423	-0.0705357	-0.0370895		-0.0335417	-0.0313982	-0.0414653	-0.0248618	0.0670163	0.117694	0.201334	0.269069	0.315905	0.351057	0.336828	0.344289	0.323631	0.320264	0.301578	0.26459	0.21533
27	sub053	0.0145333	0.00658859	0.0216037	0.0247406	0.0102377	0.045226	0.0984665	0.163606	0.201186	0.220504	0.271249	0.288019	0.2893	0.302677	0.290219	0.302737	0.294766	0.255285	0.234505	0.189726	0.160006	0.124705	0.106771	0.0590649	0.0487821	0.0313128	0.00421385	0.00380171	-0.0135764	-0.0340268		-0.0264923	-0.0224451	-0.0251644	-0.0110846	0.0171053	0.059876	0.123207	0.182499	0.220827	0.235875	0.229552	0.242772	0.266618	0.245081	0.239923	0.207635	0.182163
28	sub054	-0.0261388	-0.00528653	0.0116121	0.00570315	0.041398	0.0718434	0.112157	0.159674	0.198659	0.222282	0.235823	0.248818	0.253076	0.256709	0.252021	0.241855	0.227462	0.195999	0.1761	0.133737	0.0757178	0.0386146	0.00108457	-0.0288799	-0.0419339	-0.0548421	-0.0627186	-0.0546592	-0.0539382	-0.0685304		-0.0117032	-0.015876	-0.00351573	0.00130065	0.00571991	0.0206815	0.0583707	0.111737	0.138027	0.178127	0.189074	0.203786	0.213689	0.211272	0.199697	0.179832	0.154543
29	sub055	-0.145465	-0.12704	-0.141032	-0.0659628	-0.0515178	0.0239607	0.0829515	0.160737	0.25756	0.291674	0.401593	0.400565	0.416366	0.40543	0.442436	0.417416	0.43163	0.413624	0.428859	0.436596	0.383581	0.318805	0.260369	0.202222	0.122772	0.108139	0.0687406	-0.0112114	-0.0578719	-0.0733429		0.0275285	0.0719982	0.0600046	0.0553149	0.0890201	0.0729617	0.127609	0.216822	0.276309	0.299948	0.339839	0.395321	0.415206	0.408053	0.389709	0.369632	0.355739
30	sub056	0.00162604	-0.0253739	-0.0335341	-0.0180781	-0.0111149	-0.00147052	0.0725171	0.153133	0.216315	0.232051	0.254482	0.249114	0.2362	0.240073	0.254129	0.256266	0.260725	0.212281	0.19596	0.200229	0.19184	0.155562	0.115821	0.0622927	0.0538567	0.0587181	0.0482206	0.0344504	-0.00629907	-0.0293897		-0.0289896	-0.0379714	-0.0363492	-0.0140533	0.0176474	0.0286138	0.0860358	0.100621	0.120249	0.167321	0.165418	0.16588	0.160966	0.181001	0.188965	0.135626	0.119536
31	sub059	-0.0792265	-0.0117644	-0.00968817	-0.00952029	0.0566985	0.110097	0.226151	0.326175	0.398101	0.429624	0.453722	0.45299	0.462468	0.46887	0.452431	0.452235	0.44367	0.475024	0.474697	0.426059	0.445826	0.407833	0.350274	0.27967	0.146621	0.098436	0.00820666	-0.0809864	-0.112255	-0.112528		-0.0365995	-0.000380463	-0.0130477	-0.0202505	-0.050387	0.10126	0.174089	0.29237	0.356134	0.390235	0.41261	0.39253	0.396762	0.430759	0.431785	0.425232	0.311527
32	sub061	-0.0281081	-0.00481857	-0.0215779	-0.000742305	0.0150643	0.0499297	0.226883	0.295237	0.400131	0.44393	0.462241	0.451477	0.471765	0.463801	0.428598	0.430371	0.439186	0.402158	0.365313	0.326465	0.309712	0.21567	0.182952	0.141101	0.114565	0.0408729	-0.0459832	-0.108786	-0.164659	-0.171328		0.0260028	0.0786454	0.0568859	0.0754843	0.0941439	0.163824	0.257547	0.319072	0.384788	0.395049	0.445937	0.439674	0.450225	0.427433	0.399244	0.416017	0.258375
33	sub062	0.0026808	-0.0217154	-0.0277103	-0.0095817	0.0230714	0.0120913	0.0478485	0.110732	0.141029	0.180089	0.202678	0.241862	0.253542	0.250317	0.240901	0.241351	0.23639	0.215661	0.170224	0.168138	0.152852	0.105189	0.080166	0.0429366	0.0306598	-0.00126322	0.00629843	-0.020339	-0.0229143	-0.0466887		-0.0332514	-0.0450602	-0.0255625	-0.0434329	-0.0423945	-0.0402604	0.00646566	0.0489152	0.0912372	0.141559	0.172857	0.177696	0.199035	0.216223	0.193549	0.193193	0.181255
34	sub063	0.0111992	0.0242333	-0.00395772	0.0131954	0.0483895	0.0905516	0.146292	0.171582	0.200861	0.250478	0.29605	0.316576	0.32029	0.329415	0.328288	0.305798	0.283312	0.262206	0.217679	0.184697	0.13727	0.0897515	0.0570953	0.040184	0.0361485	0.0299747	-0.00363209	-0.0192574	-0.0433319	-0.0660202		-0.0266797	-0.0130608	-0.00357284	-0.0234975	-0.00141064	0.052613	0.0788116	0.148095	0.207463	0.227505	0.256252	0.246394	0.253796	0.26014	0.269599	0.223405	0.19407
35	sub064	-0.0074211	0.0108529	-0.00238212	-0.0246782	0.00685481	0.057803	0.140803	0.190431	0.260563	0.310243	0.345717	0.362029	0.339877	0.323287	0.314146	0.284245	0.255483	0.219466	0.191318	0.156819	0.121601	0.0973191	0.061877	0.0207572	0.0109793	-0.0090875	-0.0200472	-0.0567938	-0.0932045	-0.0848781		-0.0305169	-0.0223827	-0.0178836	0.00593812	0.0269139	0.0691355	0.148734	0.194843	0.247874	0.280104	0.309632	0.312914	0.312516	0.272794	0.237877	0.167467	0.134312
36	sub065	-0.0578272	-0.0644112	-0.0434484	-0.0965545	-0.0751342	-0.0380705	0.0023951	0.0449846	0.153706	0.262275	0.290403	0.340337	0.364358	0.431305	0.439724	0.457528	0.458587	0.455937	0.448662	0.43388	0.419344	0.407352	0.335868	0.253292	0.135857	0.11017	0.0178092	-0.0384785	-0.0952951	-0.114464		0.0303834	-0.00865762	0.0564343	0.0232908	0.0308879	0.0343257	0.0880838	0.182838	0.254379	0.334208	0.366012	0.347974	0.368026	0.38466	0.398109	0.384649	0.370862
37	sub067	-0.0658309	0.0134791	-0.0411885	-0.052245	-0.0273947	0.0468162	0.190347	0.353594	0.368207	0.411674	0.445819	0.442678	0.436573	0.465478	0.486075	0.486919	0.487016	0.452536	0.438903	0.407406	0.413847	0.328091	0.292925	0.200789	0.185676	0.0488259	0.0108195	-0.066312	-0.0816976	-0.123106		-0.0238287	0.00591632	0.00620121	-0.0307931	0.00962431	0.0881366	0.196185	0.310043	0.354834	0.408982	0.414782	0.399993	0.42994	0.429961	0.436912	0.42519	0.390381
38	sub068	-0.0417248	-0.0322245	-0.0537602	-0.131684	-0.0965351	0.0149033	0.0497636	0.13932	0.232464	0.303514	0.304754	0.364501	0.389821	0.442309	0.451598	0.468513	0.45267	0.421729	0.417961	0.39675	0.293825	0.251489	0.171325	0.0516755	-0.020854	-0.090722	-0.113146	-0.128973	-0.129069	-0.143495		0.00112411	-0.0322276	-0.0314567	-0.0250927	-0.0413236	-0.0245511	0.0762793	0.157867	0.171571	0.213719	0.250207	0.269493	0.286666	0.319927	0.370703	0.352759	0.364816
39	sub069	-0.0173707	-0.0219861	-0.0309537	0.0123192	0.0321856	0.0872621	0.16825	0.248534	0.284956	0.334668	0.357648	0.392038	0.390883	0.409155	0.409448	0.359499	0.321539	0.272822	0.247615	0.204189	0.173603	0.118266	0.101838	0.103815	0.0602288	0.0189059	0.00054318	0.00372262	-0.00880618	-0.0549698		-0.046401	-0.0391729	0.00201171	0.00730929	0.054966	0.10519	0.165914	0.233929	0.267803	0.364437	0.329446	0.361729	0.359348	0.336156	0.319752	0.291963	0.237723
40	sub072	-0.0298961	-0.0382099	-0.0290127	-0.0289309	-0.0157923	0.00695099	0.0596896	0.118528	0.16493	0.232775	0.277391	0.312633	0.326414	0.341938	0.359457	0.344681	0.34464	0.336925	0.324277	0.29762	0.274736	0.246368	0.198875	0.174597	0.131485	0.0954284	0.0765062	0.0194843	-0.0369617	-0.0693279		0.00827878	0.00972592	0.000829495	-0.00406652	-0.00485761	0.0202509	0.0483227	0.0983838	0.156639	0.212942	0.254446	0.285521	0.302243	0.296221	0.266258	0.237661	0.200083
41	sub075	-0.0437336	-0.0374101	-0.0529579	0.0115763	-0.0129746	0.0664437	0.132025	0.15002	0.241794	0.230409	0.252796	0.352482	0.357283	0.319171	0.353144	0.372114	0.372338	0.374764	0.32199	0.254374	0.20928	0.161848	0.100657	0.0259456	0.0252611	0.00557722	-0.00550456	-0.0286899	-0.0872553	-0.0580879		-0.0203163	-0.00209129	-0.0014341	0.00462255	0.0505439	0.0956876	0.0743282	0.181034	0.210244	0.323911	0.285736	0.302253	0.291857	0.267344	0.252998	0.270783	0.209265
42	sub076	-0.0263219	-0.0311043	0.00594596	-0.0139867	-0.0212781	-0.000994944	0.0216133	0.0971387	0.0637052	0.104458	0.143436	0.146832	0.1589	0.126751	0.155016	0.159254	0.108798	0.069363	0.0318818	0.0507375	0.0561207	0.0520599	0.0891493	0.101755	0.0678797	0.0604436	0.0272602	-0.00341671	-0.0208511	0.0187879		0.017906	0.0426698	0.0240134	0.0411508	0.0546967	0.0706999	0.0273568	0.0694556	0.0962467	0.130765	0.139689	0.159258	0.138932	0.0873238	0.109399	0.0612719	0.0852608
43	sub077	-0.018664	-0.01756	-0.00550242	-0.00233316	0.0289143	0.0514577	0.101418	0.15327	0.188787	0.244939	0.292963	0.342339	0.352362	0.381137	0.390624	0.385356	0.379399	0.371857	0.3196	0.282034	0.246281	0.214832	0.120576	0.0899339	0.0225216	-0.0359345	-0.06773	-0.0812858	-0.116056	-0.150964		-0.0216651	-0.0250256	-0.0196012	-0.0169673	-0.0479322	-0.0678569	0.000968152	0.0346093	0.137887	0.183997	0.192679	0.251503	0.264373	0.315826	0.304201	0.309726	0.288905
44	sub078	-0.0835378	-0.0482595	-0.0751092	-0.105269	-0.0660641	-0.00420455	0.160395	0.270764	0.377844	0.416206	0.415858	0.432438	0.443011	0.461912	0.476319	0.475414	0.460838	0.470533	0.462581	0.439704	0.416859	0.400353	0.371529	0.340819	0.340367	0.210996	0.144803	0.0619639	-0.00612604	-0.0508894		0.0251116	-0.00187499	0.00482966	-0.067476	-0.0504624	0.0289212	0.104719	0.166114	0.273408	0.3388	0.392382	0.414259	0.404553	0.376478	0.394283	0.377293	0.373063
45	sub079	0.00941229	-0.000523973	-0.0173847	-0.0232888	-0.0331481	-0.0260256	-0.000356869	0.0385527	0.127453	0.160367	0.179965	0.260989	0.214744	0.239395	0.23794	0.226499	0.204459	0.23737	0.248798	0.228873	0.217766	0.178193	0.188178	0.203899	0.147841	0.125763	0.0691532	0.0486833	0.0363937	-0.0323562		-0.000228115	0.00188357	-0.0258978	-0.0228707	-0.0224265	-0.0157905	0.044469	0.0648509	0.124474	0.15024	0.189748	0.181168	0.188664	0.200098	0.189154	0.19449	0.209431
46	sub080	0.0355004	0.0268821	0.032672	0.0279683	0.0369418	0.0569293	0.0755471	0.108279	0.125887	0.147922	0.153434	0.164203	0.175014	0.184759	0.180679	0.174322	0.165024	0.15785	0.142655	0.133321	0.11606	0.0836711	0.0675478	0.0480534	0.0381607	0.012919	0.00171944	-0.0107914	-0.0169218	-0.0223068		-0.0264238	-0.017663	-0.0264881	-0.0178392	-0.0235481	-0.00118122	0.0146147	0.0624503	0.0930243	0.112499	0.127753	0.135663	0.151132	0.151046	0.147842	0.122881	0.106941
47	sub081	-0.0518208	-0.0463428	-0.0199944	-0.0169523	0.0148821	0.0618748	0.147313	0.224753	0.274007	0.306839	0.332007	0.347578	0.36129	0.357284	0.355337	0.341618	0.332353	0.301219	0.264935	0.275245	0.240152	0.206528	0.160867	0.113278	0.102314	0.0634601	0.0407684	0.00882738	-0.0195558	-0.0524738		-0.00936669	-0.0123134	-0.016619	-0.0151031	0.0231483	0.0689077	0.1566	0.21097	0.261177	0.284544	0.308937	0.33533	0.33633	0.348314	0.352544	0.317076	0.288695
48	sub082	0.00699609	0.0156507	0.00155863	0.0292306	0.0433772	0.126017	0.194325	0.26434	0.295243	0.331767	0.370493	0.356749	0.352532	0.335791	0.319097	0.301519	0.266836	0.269103	0.192968	0.13987	0.139698	0.0616998	0.0361384	0.0283468	0.0179471	-0.0298169	-0.0466505	-0.0719413	-0.0559123	-0.0842277		-0.0277693	-0.0261284	0.00563655	-0.00320236	0.026262	0.0806395	0.158182	0.236376	0.260871	0.30904	0.318922	0.31524	0.321404	0.292656	0.301135	0.249508	0.173731
49	sub083	0.00554988	-0.0040636	0.0105813	0.0144601	0.0468299	0.0712669	0.122657	0.181383	0.22071	0.251219	0.274014	0.291291	0.290637	0.282187	0.279676	0.257764	0.229693	0.201322	0.162186	0.113603	0.0621627	0.0479115	0.0215988	0.00996604	0.00208029	-0.0279463	-0.0419394	-0.0533645	-0.0732294	-0.0716353		0.00118042	-0.00766501	-0.0163703	-0.032006	0.00739925	0.0369434	0.0917363	0.146298	0.188778	0.229214	0.24077	0.267016	0.254149	0.253971	0.23614	0.215057	0.184258
50	sub084	-0.0583872	-0.0712601	-0.0365049	-0.0147733	0.0558492	0.0902842	0.145443	0.236199	0.296836	0.337701	0.373659	0.402996	0.417237	0.417355	0.418946	0.435231	0.41958	0.396694	0.385608	0.371358	0.356798	0.285768	0.23539	0.189368	0.0813794	0.0435654	-0.00820991	-0.0626154	-0.0800616	-0.079246		0.00393224	-0.0396881	-0.0644032	-0.0494411	-0.0172406	0.0380546	0.121738	0.180991	0.262436	0.311902	0.36365	0.380442	0.392643	0.374355	0.382724	0.33546	0.295597
[truncated: 285 more columns]

## Sheet: Fig. 5
	WM operation impact on encoding fidelity
		5A. RSA decoding				5B. Encoding item N+1
		target	related	others		maintain	replace	suppress	clear
	mean	0.173083	0.133576	0.0160102		-0.0306014	-0.0259012	0.0405514	-0.0332717
	se	0.0110149	0.00853868	0.00349578		0.010356	0.0110388	0.00919649	0.0109598
N
50	subject_id	target	related	others		maintain	replace	suppress	clear
1	sub001	0.1145	0.079076	0.0041231		-0.22572	-0.060529	0.097223	-0.0076197
2	sub004	0.19121	0.1637	-0.0070939		-0.091484	-0.054249	0.057601	-0.094459
3	sub006	0.12034	0.090525	0.025071		-0.14761	-0.075846	-0.017492	0.029069
4	sub008	0.24805	0.20823	0.043314		-0.053406	-0.019014	0.056944	-0.092539
5	sub011	0.14274	0.11258	0.022339		0.011709	0.12353	0.069942	-0.08291
6	sub013	0.078218	0.061465	-0.0014044		0.044607	-0.044043	-0.025264	0.011203
7	sub015	0.24774	0.1958	0.036983		-0.071327	-0.030115	0.078787	-0.088984
8	sub017	0.36964	0.28069	0.078328		-0.0278	-0.042058	0.113	0.007763
9	sub020	0.20816	0.16713	0.015624		-0.073238	-0.05694	0.014841	0.069873
10	sub022	0.18675	0.14478	0.042238		-0.020788	-0.087585	0.047532	0.09457
11	sub027	0.1625	0.10886	0.015644		0.064629	-0.10916	0.01023	-0.022797
12	sub029	0.084643	0.047492	0.0050953		-0.1035	0.0081525	0.10771	-0.043001
13	sub031	0.13405	0.10521	0.0046036		-0.090022	-0.076233	0.046578	0.0032381
14	sub032	0.11588	0.085154	0.0064062		-0.10824	0.013698	-0.099355	-0.20646
15	sub033	0.16364	0.12984	0.0026933		0.024102	-0.017866	0.0085003	0.12301
16	sub035	0.31158	0.24856	-0.02729		-0.22777	-0.11508	0.09147	-0.077567
17	sub036	0.30634	0.23631	0.04169		-0.062474	0.0031414	0.089574	-0.10858
18	sub038	0.076463	0.08546	0.006144		-0.0639	0.16085	0.019856	-0.028836
19	sub040	0.20713	0.16095	0.0041668		0.03721	0.0053131	-0.056559	-0.12621
20	sub042	0.23398	0.18119	-0.02889		0.10393	-0.070536	0.2026	-0.1341
21	sub044	0.16169	0.12654	0.044753		0.0010476	-0.010224	0.062113	-0.1255
22	sub045	0.30884	0.24173	0.069062		0.032696	0.00051734	-0.080905	0.04499
23	sub046	0.093102	0.1014	-0.015304		-0.072975	-0.096222	-0.034583	0.090068
24	sub047	0.14751	0.10229	-0.009536		0.016388	0.029468	0.042556	-0.063359
25	sub050	0.14159	0.11123	0.007247		0.028677	-0.0010438	0.061254	-0.021109
26	sub052	0.31163	0.21461	0.039231		-0.00025367	-0.20508	-0.096276	-0.17869
27	sub053	0.12563	0.090508	0.00035598		-0.0031487	0.069255	0.083251	0.091163
28	sub054	0.17484	0.15436	0.031591		-0.025898	0.037613	-0.010671	-0.11171
29	sub055	0.16881	0.11892	-0.0023883		0.018025	0.092136	0.051675	-0.0017902
30	sub056	0.10958	0.074572	0.013264		-0.028326	0.03938	0.11001	-0.04629
31	sub059	0.24204	0.17996	-0.0021884		-0.17474	-0.074773	0.025751	0.039256
32	sub061	0.23807	0.16828	0.022926		0.10457	-0.037531	0.028929	-0.056935
33	sub062	0.10792	0.082818	-0.0083165		-0.12319	-0.10779	-0.043125	-0.024438
34	sub063	0.21834	0.16666	0.030402		-0.012813	-0.026511	0.042768	-0.013189
35	sub064	0.24014	0.19868	0.076406		-0.051051	0.013143	0.13881	0.027789
36	sub065	0.066743	0.067113	-0.013114		0.048757	-0.1321	0.042996	0.011404
37	sub067	0.15983	0.12451	-0.0061038		-0.13065	-0.12946	-0.030126	0.030763
38	sub068	0.052452	0.060981	-0.011117		-0.0071056	0.037837	0.089966	0.012548
39	sub069	0.12651	0.085357	0.023713		0.0021298	0.11774	0.051439	-0.040346
40	sub072	0.28858	0.23769	0.043753		-0.037062	0.0032874	0.036132	0.066088
41	sub075	0.086886	0.060534	0.0050126		-0.011755	-0.17125	0.12714	-0.023762
42	sub076	0.069289	0.058656	0.027892		0.069482	-0.035707	0.019003	0.060957
43	sub077	0.084769	0.066222	-0.0019649		-0.0197	0.086404	-0.041348	-0.036157
44	sub078	0.13261	0.091303	0.0015473		-0.046378	-0.049188	0.10686	-0.11082
45	sub079	0.071335	0.040993	-0.0064046		-0.0035839	0.028223	-0.03448	-0.17148
46	sub080	0.13161	0.094428	0.0050474		0.016539	-0.0041487	-0.00059777	-0.19131
47	sub081	0.26444	0.18624	0.043092		0.051138	-0.094884	0.043835	-0.057748
48	sub082	0.22294	0.19041	0.037798		-0.0073447	-0.12159	0.054	-0.034807
49	sub083	0.19892	0.14376	0.022398		-0.064097	-0.11234	0.16777	-0.0032395
50	sub084	0.20395	0.14506	0.04167		-0.018357	0.10435	0.099703	-0.050593

## Sheet: Fig. 6B
	WM behavioral performance: response time on probe (s)
		maintain						replace					suppress					clear
		manipulated	non-manipulated					manipulated	non-manipulated				manipulated	non-manipulated				manipulated
	mean	0.646464	0.663585					0.65523	0.664374				0.677947	0.660646				0.653068
	se	0.00872819	0.00980107					0.00547506	0.0055995				0.0105489	0.0101585				0.00876023
N	subject_id	maintain			N	subject_id	group	replace			N	subject_id	suppress			N	subject_id	clear
71		manipulated	non-manipulated		208			manipulated	non-manipulated		70		manipulated	non-manipulated		67		manipulated
1	1073	0.671118	0.728118		1	1071	Suppress	0.769341	0.813248		1	1071	0.856973	0.803927		1	1072	0.646512
2	1100	0.61291	0.695228		2	1072	Clear	0.613329	0.586499		2	1074	0.700827	0.686037		2	1075	0.683852
3	1103	0.524417	0.56563		3	1073	Maintain	0.666323	0.645212		3	1104	0.620144	0.635023		3	1105	0.492371
4	1106	0.617561	0.639348		4	1074	Suppress	0.581751	0.556832		4	1110	0.77126	0.594164		4	1108	0.662498
5	1109	0.761435	0.76994		5	1075	Clear	0.748969	0.689341		5	1113	0.558409	0.625063		5	1111	0.724646
6	1115	0.627685	0.656761		6	1100	Maintain	0.524518	0.566778		6	1122	0.663697	0.705081		6	1114	0.561043
7	1127	0.71415	0.688638		7	1103	Maintain	0.705175	0.617987		7	1125	0.713913	0.636606		7	1117	0.573517
8	1130	0.592012	0.708867		8	1104	Suppress	0.621082	0.709267		8	1131	0.715016	0.672306		8	1120	0.624773
9	1139	0.756845	0.525788		9	1105	Clear	0.501317	0.502973		9	1134	0.651001	0.614513		9	1123	0.553001
10	1142	0.669134	0.69635		10	1106	Maintain	0.777568	0.693737		10	1137	0.757047	0.661239		10	1126	0.577317
11	1145	0.652105	0.67332		11	1108	Clear	0.641809	0.719097		11	1140	0.592633	0.611736		11	1129	0.57704
12	1148	0.577109	0.596376		12	1109	Maintain	0.690981	0.70387		12	1146	0.649921	0.653535		12	1132	0.62884
13	1151	0.642312	0.647519		13	1110	Suppress	0.652349	0.714934		13	1149	0.517257	0.462981		13	1138	0.666089
14	1153	0.638286	0.634877		14	1111	Clear	0.63216	0.70455		14	1152	0.691795	0.641732		14	1144	0.620577
15	1154	0.786231	0.807504		15	1113	Suppress	0.692947	0.721683		15	1155	0.674076	0.637768		15	1147	0.595431
16	1160	0.666379	0.759756		16	1114	Clear	0.519916	0.538698		16	1158	0.81677	0.659364		16	1165	0.587455
17	1163	0.526538	0.556563		17	1115	Maintain	0.657952	0.596815		17	1161	0.77866	0.572571		17	1168	0.625104
18	1164	0.58719	0.631354		18	1117	Clear	0.573935	0.587092		18	1162	0.710775	0.678982		18	1171	0.722582
19	1166	0.580997	0.625664		19	1120	Clear	0.642695	0.696077		19	1167	0.607831	0.724771		19	1174	0.764778
20	1169	0.687423	0.742246		20	1122	Suppress	0.598097	0.610815		20	1170	0.637111	0.532393		20	1177	0.697652
21	1175	0.592766	0.664953		21	1123	Clear	0.577355	0.503252		21	1176	0.721486	0.646199		21	1180	0.669886
22	1181	0.681464	0.615804		22	1125	Suppress	0.627878	0.642218		22	1182	0.678086	0.653376		22	1183	0.67696
23	1184	0.605458	0.596488		23	1126	Clear	0.608311	0.649399		23	1185	0.715947	0.736329		23	1186	0.778762
24	1187	0.535794	0.595186		24	1127	Maintain	0.764418	0.723044		24	1188	0.961071	0.825544		24	1189	0.593521
25	1190	0.600949	0.612413		25	1129	Clear	0.608374	0.637874		25	1191	0.558788	0.576977		25	1192	0.756996
26	1193	0.708757	0.655419		26	1130	Maintain	0.738446	0.654113		26	1197	0.666234	0.569673		26	1195	0.522127
27	1196	0.709733	0.73975		27	1131	Suppress	0.712781	0.700852		27	1200	0.80735	0.821963		27	1198	0.599955
28	1199	0.715312	0.763144		28	1132	Clear	0.616178	0.606215		28	1203	0.674556	0.758318		28	1201	0.613488
29	1202	0.601227	0.589752		29	1134	Suppress	0.649496	0.673666		29	1208	0.503668	0.547671		29	1204	0.835853
30	1205	0.691892	0.688007		30	1137	Suppress	0.64502	0.614261		30	1210	0.443872	0.472359		30	1207	0.513594
31	1218	0.662879	0.599137		31	1138	Clear	0.759882	0.778662		31	1211	0.649696	0.687563		31	1209	0.656937
32	1221	0.647484	0.722513		32	1139	Maintain	0.691601	0.701052		32	1213	0.698594	0.666301		32	1212	0.68977
33	1224	0.587832	0.680112		33	1140	Suppress	0.649756	0.585469		33	1219	0.669291	0.618805		33	1220	0.610377
34	1227	0.680381	0.669086		34	1142	Maintain	0.766001	0.721698		34	1222	0.803065	0.811605		34	1223	0.636955
35	1230	0.637135	0.614787		35	1144	Clear	0.572001	0.605113		35	1228	0.675209	0.713277		35	1232	0.721029
36	1233	0.615713	0.620971		36	1145	Maintain	0.604829	0.580851		36	1231	0.558126	0.54915		36	1235	0.68832
37	1237	0.499995	0.54049		37	1146	Suppress	0.641096	0.566817		37	1236	0.613168	0.565973		37	1238	0.640303
38	1239	0.688951	0.681147		38	1147	Clear	0.637623	0.762153		38	2128	0.654653	0.601752		38	1240	0.69956
39	2124	0.474152	0.618204		39	1148	Maintain	0.536567	0.533946		39	3244	0.638668	0.685825		39	1241	0.546197
40	2127	0.618789	0.748232		40	1149	Suppress	0.531813	0.540051		40	3247	0.733739	0.753017		40	2123	0.7251
41	3243	0.706715	0.749787		41	1151	Maintain	0.621671	0.599526		41	3250	0.703696	0.648743		41	3251	0.725481
42	3246	0.652856	0.645981		42	1152	Suppress	0.807069	0.900309		42	3253	0.554391	0.506716		42	3254	0.692546
43	3249	0.600824	0.548177		43	1153	Maintain	0.640624	0.616594		43	3256	0.603022	0.646032		43	3257	0.700112
44	3252	0.684486	0.712228		44	1154	Maintain	0.761394	0.742617		44	3259	0.590393	0.609269		44	3260	0.635356
45	3255	0.6363	0.682971		45	1155	Suppress	0.629813	0.555752		45	3262	0.622666	0.722938		45	3263	0.622113
46	3258	0.718597	0.774327		46	1158	Suppress	0.586517	0.632511		46	3265	0.841836	0.776001		46	3266	0.608291
47	3261	0.593756	0.663999		47	1160	Maintain	0.741824	0.890191		47	3268	0.724781	0.622504		47	3269	0.769016
48	3264	0.587387	0.647002		48	1161	Suppress	0.697514	0.716821		48	3271	0.66105	0.649179		48	3272	0.721686
49	3267	0.607613	0.667742		49	1162	Suppress	0.665553	0.653608		49	3273	0.691467	0.694365		49	3275	0.684012
50	3282	0.636809	0.612478		50	1163	Maintain	0.690593	0.699237		50	3274	0.580589	0.536543		50	3276	0.752764
51	3285	0.670674	0.700288		51	1164	Maintain	0.60344	0.600333		51	3277	0.774163	0.805379		51	3284	0.608021
52	3288	0.756508	0.708246		52	1165	Clear	0.722737	0.696904		52	3279	0.683159	0.72023		52	3287	0.772573
53	3291	0.647266	0.679653		53	1166	Maintain	0.539596	0.629172		53	3280	0.633762	0.656711		53	3293	0.731437
54	3294	0.7768	0.734573		54	1167	Suppress	0.706192	0.671813		54	3289	0.658522	0.652053		54	3296	0.683794
55	3297	0.543488	0.509989		55	1168	Clear	0.559798	0.587583		55	3292	0.731469	0.628756		55	3299	0.60454
56	3300	0.587552	0.597347		56	1169	Maintain	0.704515	0.675047		56	3295	0.72571	0.669926		56	3302	0.715562
57	3303	0.744429	0.766056		57	1170	Suppress	0.579044	0.674182		57	3298	0.678518	0.663416		57	3305	0.614369
58	3306	0.628031	0.559799		58	1171	Clear	0.724725	0.829581		58	3301	0.611049	0.591276		58	3308	0.634856
59	3309	0.573194	0.621387		59	1174	Clear	0.810437	0.75514		59	3304	0.617172	0.632309		59	3314	0.679492
60	3312	0.647709	0.655687		60	1175	Maintain	0.800108	0.67698		60	3307	0.687179	0.666015		60	3317	0.722956
61	3318	0.600458	0.519919		61	1176	Suppress	0.5783	0.596546		61	3310	0.747346	0.785907		61	3320	0.59394
62	3321	0.833323	0.847151		62	1177	Clear	0.591789	0.615149		62	3313	0.795624	0.901331		62	3323	0.590408
63	3324	0.732395	0.724705		63	1180	Clear	0.653459	0.671881		63	3316	0.791273	0.804044		63	3329	0.609286
64	3327	0.587	0.630503		64	1181	Maintain	0.703879	0.677654		64	3322	0.554165	0.611233		64	3332	0.743703
65	3330	0.772446	0.787344		65	1182	Suppress	0.682045	0.697999		65	3331	0.695135	0.669544		65	3335	0.583923
66	3333	0.594	0.544362		66	1183	Clear	0.734242	0.666661		66	3334	0.712181	0.710036		66	3341	0.591351
67	3339	0.727742	0.727748		67	1184	Maintain	0.659505	0.708002		67	3340	0.609129	0.594604		67	3347	0.603215
68	3342	0.78788	0.960861		68	1185	Suppress	0.678806	0.696571		68	3343	0.627366	0.665267
69	3345	0.551903	0.548724		69	1186	Clear	0.656222	0.700092		69	3346	0.690024	0.623255
70	3348	0.639458	0.591861		70	1187	Maintain	0.52819	0.606692		70	3349	0.749069	0.710143
71	3351	0.622816	0.628188		71	1188	Suppress	0.863263	0.828565
					72	1189	Clear	0.705737	0.612107
					73	1190	Maintain	0.620747	0.619179
					74	1191	Suppress	0.572546	0.564721
					75	1192	Clear	0.68406	0.805269
					76	1193	Maintain	0.603813	0.635568
					77	1195	Clear	0.585712	0.630833
					78	1196	Maintain	0.818861	0.83504
					79	1197	Suppress	0.600637	0.526317
					80	1198	Clear	0.602047	0.620615
					81	1199	Maintain	0.661395	0.725769
					82	1200	Suppress	0.83431	0.771257
					83	1201	Clear	0.525573	0.566685
					84	1202	Maintain	0.665109	0.619686
					85	1203	Suppress	0.671349	0.703574
					86	1204	Clear	0.816385	0.870772
					87	1205	Maintain	0.748758	0.823037
					88	1207	Clear	0.545485	0.544258
					89	1208	Suppress	0.510278	0.6162
					90	1209	Clear	0.679798	0.680393
					91	1210	Suppress	0.486379	0.45048
					92	1211	Suppress	0.484101	0.652448
					93	1212	Clear	0.705191	0.732475
					94	1213	Suppress	0.6578	0.700965
					95	1218	Maintain	0.645061	0.683002
					96	1219	Suppress	0.631353	0.680166
					97	1220	Clear	0.598171	0.630034
					98	1221	Maintain	0.652073	0.68564
					99	1222	Suppress	0.691238	0.774044
					100	1223	Clear	0.53079	0.624074
					101	1224	Maintain	0.656266	0.672687
					102	1227	Maintain	0.660755	0.758751
					103	1228	Suppress	0.647609	0.619932
					104	1230	Maintain	0.593662	0.581158
					105	1231	Suppress	0.585285	0.638651
					106	1232	Clear	0.769258	0.777707
					107	1233	Maintain	0.600077	0.588006
					108	1235	Clear	0.671902	0.619177
					109	1236	Suppress	0.579662	0.611109
					110	1237	Maintain	0.605915	0.572111
					111	1238	Clear	0.527866	0.611149
					112	1239	Maintain	0.677719	0.626066
					113	1240	Clear	0.670288	0.679266
					114	1241	Clear	0.62129	0.634341
					115	2123	Clear	0.65084	0.733444
					116	2124	Maintain	0.586294	0.668944
					117	2127	Maintain	0.79846	0.827268
					118	2128	Suppress	0.643203	0.629518
					119	3243	Maintain	0.780634	0.757334
					120	3244	Suppress	0.681168	0.695159
					121	3246	Maintain	0.762562	0.685049
					122	3247	Suppress	0.734243	0.84073
					123	3249	Maintain	0.557109	0.56632
					124	3250	Suppress	0.668679	0.654666
					125	3251	Clear	0.643957	0.702013
					126	3252	Maintain	0.700679	0.708926
					127	3253	Suppress	0.546478	0.567439
					128	3254	Clear	0.601729	0.687074
					129	3255	Maintain	0.660746	0.585021
					130	3256	Suppress	0.729778	0.629725
					131	3257	Clear	0.715573	0.671324
					132	3258	Maintain	0.682957	0.747001
					133	3259	Suppress	0.693647	0.668516
					134	3260	Clear	0.622481	0.61798
					135	3261	Maintain	0.723486	0.770334
					136	3262	Suppress	0.627782	0.665858
					137	3263	Clear	0.756837	0.798384
					138	3264	Maintain	0.660462	0.662406
					139	3265	Suppress	0.787035	0.775815
					140	3266	Clear	0.662199	0.655882
					141	3267	Maintain	0.719041	0.728642
					142	3268	Suppress	0.661168	0.704476
					143	3269	Clear	0.761299	0.725258
					144	3271	Suppress	0.550031	0.597591
					145	3272	Clear	0.592039	0.635152
					146	3273	Suppress	0.662773	0.585064
					147	3274	Suppress	0.603841	0.573883
					148	3275	Clear	0.63399	0.655503
					149	3276	Clear	0.818798	0.789603
					150	3277	Suppress	0.827661	0.780905
					151	3279	Suppress	0.709358	0.661712
					152	3280	Suppress	0.689304	0.680365
					153	3282	Maintain	0.632822	0.578812
					154	3284	Clear	0.514138	0.637838
					155	3285	Maintain	0.701504	0.653341
					156	3287	Clear	0.795259	0.725386
					157	3288	Maintain	0.707874	0.711915
					158	3289	Suppress	0.73602	0.683936
					159	3291	Maintain	0.62895	0.622701
					160	3292	Suppress	0.644846	0.781917
					161	3293	Clear	0.765232	0.742359
					162	3294	Maintain	0.653959	0.661791
					163	3295	Suppress	0.605172	0.672444
					164	3296	Clear	0.675462	0.654973
					165	3297	Maintain	0.69562	0.683778
					166	3298	Suppress	0.65519	0.63496
					167	3299	Clear	0.542406	0.594138
					168	3300	Maintain	0.663035	0.613243
					169	3301	Suppress	0.64407	0.599883
					170	3302	Clear	0.75729	0.807071
					171	3303	Maintain	0.727048	0.658251
					172	3304	Suppress	0.552893	0.648801
					173	3305	Clear	0.541323	0.544772
					174	3306	Maintain	0.591175	0.701336
					175	3307	Suppress	0.585841	0.558239
					176	3308	Clear	0.585483	0.518801
					177	3309	Maintain	0.600342	0.591956
					178	3310	Suppress	0.656952	0.589243
					179	3312	Maintain	0.620407	0.656187
					180	3313	Suppress	0.69521	0.756545
					181	3314	Clear	0.683867	0.651752
					182	3316	Suppress	0.727665	0.734773
					183	3317	Clear	0.634351	0.59315
					184	3318	Maintain	0.487344	0.544743
					185	3320	Clear	0.554275	0.576973
					186	3321	Maintain	0.768582	0.828147
					187	3322	Suppress	0.574019	0.620327
					188	3323	Clear	0.523794	0.568346
					189	3324	Maintain	0.72357	0.697738
					190	3327	Maintain	0.610928	0.618952
					191	3329	Clear	0.591591	0.548724
					192	3330	Maintain	0.721242	0.743912
					193	3331	Suppress	0.632668	0.663373
					194	3332	Clear	0.729562	0.679911
					195	3333	Maintain	0.513526	0.520867
					196	3334	Suppress	0.619107	0.614101
					197	3335	Clear	0.629104	0.742291
					198	3339	Maintain	0.63646	0.647041
					199	3340	Suppress	0.588318	0.623333
					200	3341	Clear	0.695268	0.692801
					201	3342	Maintain	0.828188	0.890467
					202	3343	Suppress	0.694889	0.658168
					203	3345	Maintain	0.592193	0.547417
					204	3346	Suppress	0.716034	0.709515
					205	3347	Clear	0.654232	0.676621
					206	3348	Maintain	0.66829	0.732861
					207	3349	Suppress	0.73936	0.679001
					208	3351	Maintain	0.588651	0.608949
